# Supplementary material for: ATM inhibition exploits checkpoint defects and ATM-dependent double strand break repair in TP53-mutant glioblastoma
Source: Nat Commun. 2024 Jun 21;15:5294. doi: 10.1038/s41467-024-49316-8 (PMC11192742; doi:10.1038/s41467-024-49316-8)
Supplement: Supplementary file 4 — Source data [file 41467_2024_49316_MOESM4_ESM.xlsx]

## Sheet: Figure 1
Figure 1b	Control	siPOLQ	ART558 (1 μM)
	1	0.5	0.53
	1	0.66	0.48
	1	0.43	0.44
Figure 1c	DMSO	5 μM TMZ	10 μM TMZ	25 μM TMZ
	0.392	0.645	0.74	1.57
	0.46345	0.758414	0.811797	1.3333
	0.73	0.613	1.015	0.822
Figure 1d	TMZ	siNT			siPOLQ
	0	100	100	100	100	100	100
	4	82.9384	70.9877	83.9286	66.4516	48.7805	72.973
	6	72.5118	54.9383	61.3095	47.7419	42.0732	34.4595
	10	42.1327	32.0988	54.7619	28.3871	17.0732	16.2162
Figure 1f	G14	G14TMZ	G22	G22TMZ	G39	G39TMZ	G12	G12-TMZ2296	G12-TMZ8023	G12-TMZ5476	G12-TMZ3080
	0.4	0.146	0.717	1.115	0.25	0.33	0.72	2.07	1.68	1.02	1.35
	0.769	0.258	0.585	0.946	0.9	0.308	0.612	1.92	1.78	1.75	0.97
	0.819	0.267	0.263	0.595	0.69	0.382	0.97	2.27	2.41	1.89	0.8
	0.73	0.176	0.365	0.64	0.334	0.31	1.21	2.34	2.38	2.45	0.98
Figure 1g	G14	G14TMZ	G22	G22TMZ	G39	G39TMZ	G12	G12-TMZ2296	G12-TMZ3080	G12-TMZ5476	G12-TMZ8023
	7.75	14	15.4	11.62	13.87	4.13	32.7	23.1	54.5	17.97	21.7
	8.26	12.25	13.46	11.92	13.92	2.77	41.4	21.7	57.5	20.2	19.6
	7.91	12.3	12.7	12.17	18.78	3.98	24.37	13.25	35.47	18.9	14
Figure 1h	G14	G14TMZ	G22	G22TMZ	G39	G39TMZ	G12	G12-TMZ2296	G12-TMZ3080	G12-TMZ5476	G12-TMZ8023
	0.271739	1.5625	0.0125	0.013477	0.011547	0.012821	0.006369	0.006868	0.088968	0.007102	0.007752
	0.512821	1.76678	0.01751	0.017756	0.012527	0.015974	0.005882	0.006983	0.086207	0.006729	0.007918
	0.507614	1.88679	0.017825	0.017937	0.011136	0.016329	0.005155	0.005984	0.13947	0.005325	0.006868
Figure 1i	TMZ (μM)	G22 DMSO			G22 ART558 (1 μM)			G22-TMZ DMSO			G22-TMZ ART558 (1 μM)
	0	100	100	100	131.071	113.55	103.265	100	100	100	115.309	108.523	86.5448
	10	95.7313	86.8642	92.0502	102.912	98.0263	80.87	108.477	112.186	117.398	114.885	118.15	110.988
	25	89.6964	88.1321	80.87	87.0293	87.9337	86.0155	116.181	100.211	110.498	113.958	123.251	94.3989
	50	78.8692	74.3602		73.8328	84.7989		109.988	99.6278		105.152	108.523
Figure 1j	MMEJ	DMSO			ART558 (1 μM)
	G22	0.48	0.44	0.448	0.31	0.325	0.298
	G22-TMZ	0.999	0.76	0.72	0.48	0.28	0.335
	HR	DMSO			ART558 (1 μM)
	G22	0.697	0.664	0.759	1	0.999	0.956
	G22-TMZ	1.87	1.28	1.27	2.41	1.31	1.633
Figure 1k	TMZ (μM)	siNT			siLIG4			siMSH2			siRBBP8
	0	100	100	100	100	100	100	100	100	100	100	100	100
	5	62.0986	66.3212	79.0323	74.9121	71.1864	83.9286	92.0058	102.419	113.954	23.7931	41.7808	36.2963
	10	35.455	32.6425	41.9355	51.5716	45.7627	41.0714	90.161	105.645	102.326	12.6437	7.53425	11.8519

## Sheet: Figure 2
Figure 2a	WT	POLQ-/-	RAD54-/-	PRKDC-/-	LIG4-/-		Figure 2b	WT	POLQ-/-	RAD54-/-	PRKDC-/-	LIG4-/-		Figure 2c	WT	POLQ-/-	RAD54-/-	PRKDC-/-	LIG4-/-
	28.4	40.1	26.85	0.236	0.44			0.082	0.252	0.014	0.28	0.54			0.033853	0.004241	0.05	0.150187	0.122351
	32.6	31.21	28.6	0.442	0.05			0.0997		0.048	0.37	0.89			0.0389	0.014	0.042	0.12	0.33
	33.88	32.2	40.74	0.385	0.142			0.129	0.324	0.062	0.4	0.797			0.02488	0.018	0.043	0.074	0.18
								0.083	0.12	0.029	0.163	0.42			0.025		0.06
Figure 2d
	DMSO			AZD7648 (PKcsi)			ART558 (POLQi)			NVB (POLQi)
NHEJ	1	1	1	0.072	0.0766	0.057	1.09	1.09	1.11	0.87	0.964	1.03
HR	1	1	1	3.36	2.19	3.9	1.51	1.34	1.33	1.3	0.88	1.2
MMEJ	1	1	1	2.67	3.1	3.6	0.346	0.3	0.34	0.81	0.505	0.66
Figure 2f	siNT			siMRE11			siPOLQ			siLIG4
NHEJ	1	1	1	1.15	0.96	1.1	1.35	1.39	1.269	0.73	0.79	0.668
HR	1	1	1	0.334	0.51	0.7	3.32	3.62	2.35	1.78	1.62	2.2
MMEJ	1	1	1	0.218	0.18	0.18	0.25	0.16	0.21	2.1	2.34	4.55
Figure 2h	siNT	siPOLQ
	1	0.218633
	1	0.284517
	1	0.373712

## Sheet: Figure 3
Figure 3a	G22				G22-TMZ				Figure 3b	Days	Control	RT	TMZ		Figure 3c	Days	Control	RT	TMZ		Figure 3e	Days	Control	RT	TMZ		Figure 3f	Days	Control	RT	TMZ		Figure 3g	Months	POLQ low	POLQ high	Months	BRCA1 low	BRCA1 high	Months	SHLD1 low	SHLD1 high	Months	TRIP13 low	TRIP13 high
NHEJ	12.38	14.08	10.92		8.57	10.36	6.66			41	1					29	1					40	1					339	1					0.854785	1		0.854785	1		2.4986	1		2.53148	1
HR	1.53	0.974	1.08		2.55	1.94	2.42			43	1					39	1					58	1					56	1					2.4986	1		2.4986	1		2.53148	1		4.53694	1
MMEJ	0.155	0.172	0.189		0.3795	0.367	0.439			39	1					29	1					40	1					62	1					2.53148	1		2.53148	1		3.22188	1		4.8657	1
										55	1					39	1					46	1					53	1					3.22188	1		3.22188	1		4.53694	1		5.06296	1
Figure 3d										45	1					41	1					40	1					74	1					4.53694	1		4.53694	1		4.53694	1		5.09584	0
	G59				G59-TMZ					54	1					37	1					46	1					54	1					4.53694	1		4.8657	1		4.8657	1		5.16159	1
NHEJ	2.12	2.21	2.04		1.78	1.55	1.29			43	1					32	1					60	1					56	1					4.56981	0		5.09584	0		4.93145	1		5.26022	0
HR	0.36	0.51	0.45		0.42	1.11	1.16			42	1					39	1					49	1					61	1					4.8657	1		6.70678	0		5.06296	1		7.03554	0
MMEJ	0.031	0.029	0.044		0.071	0.1	0.091									26	1					61	1					365	0					5.09584	0		7.03554	0		5.16159	1		7.29855	0
																26	1					92		1				47	1					5.16159	1		7.16704	0		5.26022	0		8.54785	0
										39		1				66		1				58		1				179		1				5.26022	0		7.29855	0		6.14788	0		8.97524	0
										43		1				48		1				74		1				252		1				7.16704	0		7.59444	1		7.03554	0		9.40264	0
										43		1				52		1				107		1				365		0				7.29855	0		8.35059	1		7.16704	0		9.86291	1
										80		1				39		1				70		1				321		1				7.59444	1		8.97524	0		7.3643	1		10.2903	1
										77		1				48		1				63		1				365		0				8.35059	1		10.2903	1		9.40264	0		11.2437	1
										39		1				70		1				118		1				74		1				8.97524	0		11.2437	1		9.66565	0		11.8355	1
										39		1				350		0				49		1				365		0				10.2903	1		12.5588	1		9.86291	1		12.5588	1
										77		1				350		0				77		1				365		0				11.2437	1		13.1177	1		10.2903	1		12.6574	1
																350		0				79			1			223		1				12.5588	1		13.3478	1		11.2437	1		13.1177	1
																350		0				77			1			365		0				12.756	1		13.6437	0		11.7369	1		13.3478	1
										39			1			33			1			91			1			62			1			13.1177	1		13.7752	1		12.5588	1		14.8601	0
										101			1			37			1			92			1			132			1			13.3478	1		14.0382	1		12.6245	1		15.3861	1
										185			1			39			1			86			1			107			1			14.9259	1		14.2026	1		12.6574	1		15.945	1
										124			1			64			1			90			1			74			1			15.4519	0		14.9259	1		12.9533	1		16.6354	1
										248			1			33			1			87			1			76			1			15.945	1		15.945	1		13.1177	1		17.6546	1
										323			1			41			1			90			1			66			1			16.6026	1		16.6026	1		13.7752	1		17.8519	1
										320			1			32			1			95			1			69			1			16.7669	1		16.6354	1		14.0382	1		18.0162	1
										122			1			27			1									74			1			17.6546	1		16.7669	1		14.5313	1		18.082	1
																33			1									76			1			17.8519	1		17.8519	1		14.8601	0		19.6601	1
																35			1									365			0			18.0162	1		18.082	1		14.9259	1		19.8573	0
																																		18.082	1		19.2327	1		14.9587	1		20.3176	1
																																		19.2327	1		19.8573	0		15.3861	1		20.7779	1
																																		19.6601	1		20.3176	1		15.4519	0		21.3039	1
																																		19.8573	0		20.7779	1		15.7806	1		24.2299	1
																																		20.3176	1		22.1915	1		15.945	1		25.1833	1
																																		20.7779	1		25.1833	1		17.6546	1		26.3997	1
																																		22.1915	1		30.6408	0		18.0162	1		30.6408	0
																																		25.1833	1		31.2654	0		19.6601	1		31.2654	0
																																		26.3997	1		31.3312	0		19.8244	1		31.3312	0
																																		31.2654	0		31.4956	0		24.2299	1		31.4956	0
																																		31.3312	0		34.9147	1		31.3312	0		34.9147	1
																																		34.9147	1		40.5365	1		33.6654	1		34.9147	1
																																		40.5365	1		46.8817	1		34.9147	1		40.5365	1
																																		69.8951	1		69.8951	1		40.5365	1		69.8951	1
																																		88.1415	1		88.1415	1		47.605	1		88.1415	1
																																		4.76707		0	4.53694		1	0.854785		1	0.854785		1
																																		4.93145		1	4.56981		0	4.56981		0	2.4986		1
																																		5.06296		1	4.76707		0	4.76707		0	3.22188		1
																																		6.14788		0	4.93145		1	5.09584		0	4.53694		1
																																		6.70678		0	5.06296		1	6.70678		0	4.56981		0
																																		7.03554		0	5.16159		1	7.16704		0	4.76707		0
																																		7.16704		0	5.26022		0	7.29855		0	4.93145		1
																																		7.3643		1	6.14788		0	7.59444		1	6.14788		0
																																		8.54785		0	7.16704		0	8.35059		1	6.70678		0
																																		8.81086		0	7.3643		1	8.54785		0	7.16704		0
																																		9.40264		0	8.54785		0	8.81086		0	7.16704		0
																																		9.66565		0	8.81086		0	8.97524		0	7.3643		1
																																		9.86291		1	9.40264		0	10.9478		1	7.59444		1
																																		10.9478		1	9.66565		0	11.8355		1	8.35059		1
																																		11.7369		1	9.86291		1	12.756		1	8.81086		0
																																		11.8355		1	10.9478		1	12.9862		1	9.66565		0
																																		12.6245		1	11.7369		1	13.3478		1	10.9478		1
																																		12.6574		1	11.8355		1	13.6437		0	11.7369		1
																																		12.9533		1	12.6245		1	13.7752		1	12.6245		1
																																		12.9862		1	12.6574		1	14.2026		1	12.756		1
																																		13.6437		0	12.756		1	14.7286		1	12.9533		1
																																		13.7752		1	12.9533		1	14.9259		1	12.9862		1
																																		13.7752		1	12.9862		1	15.1231		1	13.6437		0
																																		14.0382		1	13.7752		1	15.3204		0	13.7752		1
																																		14.2026		1	14.5313		1	16.0765		1	13.7752		1
																																		14.5313		1	14.7286		1	16.6026		1	14.0382		1
																																		14.7286		1	14.8601		0	16.6354		1	14.2026		1
																																		14.8601		0	14.9259		1	16.7669		1	14.5313		1
																																		14.9259		1	14.9587		1	17.8519		1	14.7286		1
																																		14.9587		1	15.1231		1	17.8847		1	14.9259		1
																																		15.1231		1	15.3204		0	18.082		1	14.9259		1
																																		15.3204		0	15.3861		1	19.2327		1	14.9587		1
																																		15.3861		1	15.4519		0	19.8573		0	15.1231		1
																																		15.7806		1	15.7806		1	20.3176		1	15.3204		0
																																		16.0765		1	16.0765		1	20.7779		1	15.4519		0
																																		16.6354		1	17.6546		1	21.3039		1	15.7806		1
																																		17.8847		1	17.8847		1	22.1915		1	16.0765		1
																																		19.8244		1	18.0162		1	22.7833		0	16.6026		1
																																		21.3039		1	19.6601		1	25.1833		1	16.7669		1
																																		22.7833		0	19.8244		1	26.3997		1	17.8847		1
																																		24.2299		1	21.3039		1	30.6408		0	19.2327		1
																																		30.6408		0	22.7833		0	31.2654		0	19.8244		1
																																		31.4956		0	24.2299		1	31.4956		0	22.1915		1
																																		33.6654		1	26.3997		1	34.9147		1	22.7833		0
																																		34.9147		1	33.6654		1	46.8817		1	33.6654		1
																																		46.8817		1	34.9147		1	69.8951		1	46.8817		1
																																								88.1415		1

## Sheet: Figure 4
Figure 4a	DMSO	AZD7648 100 nM	AZD7648 500 nM	ART558 0.1 μM	ART558 1 μM	ABT888 0.5 μM	ABT888 5 μM	OTX015 0.1 μM	OTX015 0.5 μM	AZD8055 10 nM	AZD8055 100 nM	AZD1390 10 nM	AZD1390 100 nM	Buparlisib 10 nM	Buparlisib 100 nM	Panobinostat 10 nM	Panobinostat 100 nM	Sorafenib 10 nM	Sorafenib 100 nM	Ibrutinib 10 nM	Ibrutinib 100 nM	Trametinib 10 nM	Trametinib 100 nM
	1	0.868	0.124	1.05	0.99	1.31807	1.18313	0.82	0.703614		0.657831	1.10092	1.20723	0.980764	1.14912	0.579378	0.39706	1.02479	1.05842	1.00985	1.05545	0.977725	1.09552
	1	0.751	0.128	1.08	1.09	0.928899	1.2156	0.72	0.786697	0.974771	0.850917	0.967548	1.0985	0.95	0.976	0.655	0.6787	0.92	1.04	0.894	1.047	0.94	0.917
	1	0.52	0.06	1.1	1.11	1.04908	1.25939	0.866	0.788	1.07877	0.933829	0.963	1.1			1	0.7	1.18	0.92	1	0.98	0.94	0.99
Figure 4b	DMSO	AZD7648 100 nM	AZD7648 500 nM	ART558 0.1 μM	ART558 1 μM	ABT888 0.5 μM	ABT888 5 μM	OTX015 0.1 μM	OTX015 0.5 μM	AZD8055 10 nM	AZD8055 100 nM	AZD1390 10 nM	AZD1390 100 nM	Buparlisib 10 nM	Buparlisib 100 nM	Panobinostat 10 nM	Panobinostat 100 nM	Sorafenib 10 nM	Sorafenib 100 nM	Ibrutinib 10 nM	Ibrutinib 100 nM	Trametinib 10 nM	Trametinib 100 nM
	1	2.09	2.66	1.2	1.34	1.72491	1.11896	0.5	0.297398		0.442379	0.642295	0.64684	0.975368	1.10523	0.330657	0.33821	1.28845	1.31211	1.19608	1.15823	0.887811	1.26429
	1	1.71	3.5	1.37	1.33	0.845455	1.19091	0.528	0.345455	0.709091	0.518182	0.812	0.449	1.09	1	0.425	0.397	0.92	1.26	0.989	1.56	1.19	1.1
	1	2.16	2.4	1.19	1.17	1.15054	1.24919	0.415	0.292187	0.952903	0.646274	0.774	0.679897			0.39	0.34	1.221	1.23	1.02	0.99	1.15	1.06
Figure 4c	DMSO	AZD7648 100 nM	AZD7648 500 nM	ART558 0.1 μM	ART558 1 μM	veliparib 0.5 μM	veliparib 5 μM	Birabresib 100 nM	Birabresib 500 nM	AZD8055 10 nM	AZD8055 100 nM	AZD1390 10 nM	AZD1390 100 nM	Buparlisib 10 nM	Buparlisib 100 nM	Panobinostat 10 nM	Panobinostat 100 nM	Sorafenib 10 nM	Sorafenib 100 nM	Ibrutinib 10 nM	Ibrutinib 100 nM	Trametinib 10 nM	Trametinib 100 nM
	1	1.81081	1.93	0.76	0.37	1.99	1.59459	0.515	0.288288	1.02041	0.54955	0.49	0.263063	0.941637	1.2577	0.235285	0.227826	1.41103	1.62123	1.20401	1.32757	0.946484	1.30047
	1	1.97279	1.61642	0.59	0.3	3.09	1.66667	0.566	0.47619	0.940782	0.842727	0.27297	0.297975	1.33	1.17	0.343	0.297	0.963	1.36	1	1.7	1.45	1.19
	1	1.87	2.22	0.86	0.34	1.32	1.92161	0.54	0.33693		0.6512	0.396	0.2964			0.35	0.191	1.23	1.26	0.91	0.98	1.15	1.06
Figure 4d
	DMSO			NVB 25 μM			ART558 1 μM			BO2 10 μM			AZD1390 10 nM			Birabresib 100 nM			Panobinostat 2 nM			AZD7648 500 nM
NHEJ	1	1	1	1.02256	1.07597	0.99	0.94	0.94	1.06	0.93	1.1	0.948	1.14	1.06042	1.01127	1.04	1.21		0.7	0.9	0.54	0.21	0.31	0.13
HR	1	1	1	1.05063	1.06	1.07	1.3	1	1.33	0.72	0.65	0.78	0.67	0.558052	0.6977	0.5	0.73		0.66	0.5	0.32	1.78	1.9	1.62
GFP_MMEJ6	1	1	1	0.83871	0.847619	0.89	0.31	0.32	0.44	1.91	1.4	1.6	0.49	0.438356	0.424138	0.535	0.704		0.679	0.8	0.75	2.89	2.5	1.86
Figure 4e	DMSO	AZD1390 10 nM	AZD1390 100 nM	Birabresib 100 nM	Birabresib 500 nM	Panobinostat 10 nM	AZD7648 500 nM	BO2 10 µM	NVB 25 µM	ART558 1 μM
	3.2928	1.9362	1.1662	3.29	1.9502	2.8	6.468	1.806	3.248	3.948
	3.052	2.03	1.148	2.184	2.03	2.52	4.326	2.1728	3.304	4.2
	2.9568	2.24	1.568	2.646	1.414	2.24	4.62	1.635	2.929	3.41
		p=0.0015	p=0.0004	p=0.3	p=0.0039	p=0.038	p=0.039	p=0.002	p=0.7	p=0.04
Figure 4f	DMSO	AZD1390 10 nM	AZD1390 100 nM	Birabresib 100 nM	Birabresib 500 nM	Panobinostat 10 nM	BO2 10 µM	NVB 25 µM	AZD7648 500 nM	ART558 1 μM
	2.06325	1.6695	1.365	1.7325	2.1735	1.6065	2.247	1.68	2.8665	1.44
	1.869	1.47	1.4364	1.7535	1.995	1.4175	2.625	1.3335	3.1815	1.32
	1.84275	1.59705	1.1025	2.94	2.835	1.177	2.415	1.785	2.4255	1.596
	1.995	1.3335	1.155			1.0815
		p=0.003	p=0.0004	p=0.58	p=0.13	p=0.003	p=0.007	p=0.04	p=0.006	p=0.002
Figure 4a
Dunnett's multiple comparisons test	Mean Diff.	95.00% CI of diff.	Below threshold?	Summary	Adjusted P Value
DMSO vs. ABT888 0.5 μM	-0.09868	-0.3735 to 0.1761	No	ns	0.9505
DMSO vs. ABT888 5 μM	-0.2194	-0.4942 to 0.05543	No	ns	0.1834
DMSO vs. OTX015 0.1 μM	0.198	-0.07680 to 0.4728	No	ns	0.2823
DMSO vs. OTX015 0.5 μM	0.2406	-0.03423 to 0.5154	No	ns	0.1147
DMSO vs. AZD8055 10 nM	-0.02677	-0.3340 to 0.2805	No	ns	>0.9999
DMSO vs. AZD8055 100 nM	0.1858	-0.08899 to 0.4606	No	ns	0.3537
DMSO vs. AZD1390 10 nM	-0.01049	-0.2853 to 0.2643	No	ns	>0.9999
DMSO vs. AZD1390 100 nM	-0.1529	-0.4601 to 0.1544	No	ns	0.7233
DMSO vs. Panobinostat 10 nM	0.2552	-0.01959 to 0.5300	No	ns	0.0813
DMSO vs. Panobinostat 100 nM	0.4081	0.1333 to 0.6829	Yes	**	0.0011
DMSO vs. Sorafenib 10 nM	-0.0416	-0.3164 to 0.2332	No	ns	>0.9999
DMSO vs. Sorafenib 100 nM	-0.006141	-0.2809 to 0.2687	No	ns	>0.9999
DMSO vs. Ibrutinib 10 nM	0.03205	-0.2427 to 0.3068	No	ns	>0.9999
DMSO vs. Ibrutinib 100 nM	-0.02748	-0.3023 to 0.2473	No	ns	>0.9999
DMSO vs. Trametinib 10 nM	0.04743	-0.2274 to 0.3222	No	ns	>0.9999
DMSO vs. Trametinib 100 nM	-0.000839	-0.2756 to 0.2740	No	ns	>0.9999
Figure 4b
Dunnett's multiple comparisons test	Mean Diff.	95.00% CI of diff.	Below threshold?	Summary	Adjusted P Value
DMSO vs. ABT888 0.5 μM	-0.2403	-0.6424 to 0.1618	No	ns	0.5046
DMSO vs. ABT888 5 μM	-0.1864	-0.5884 to 0.2157	No	ns	0.7932
DMSO vs. OTX015 0.1 μM	0.519	0.1169 to 0.9211	Yes	**	0.0055
DMSO vs. OTX015 0.5 μM	0.6883	0.2862 to 1.090	Yes	***	0.0002
DMSO vs. AZD8055 10 nM	0.169	-0.2805 to 0.6186	No	ns	0.9329
DMSO vs. AZD8055 100 nM	0.4644	0.06230 to 0.8665	Yes	*	0.016
DMSO vs. AZD1390 10 nM	0.2572	-0.1449 to 0.6593	No	ns	0.4199
DMSO vs. AZD1390 100 nM	0.4081	0.005996 to 0.8102	Yes	*	0.045
DMSO vs. Panobinostat 10 nM	0.6181	0.2160 to 1.020	Yes	***	0.0007
DMSO vs. Panobinostat 100 nM	0.6416	0.2395 to 1.044	Yes	***	0.0004
DMSO vs. Sorafenib 10 nM	-0.1432	-0.5452 to 0.2589	No	ns	0.9531
DMSO vs. Sorafenib 100 nM	-0.2674	-0.6695 to 0.1347	No	ns	0.3731
DMSO vs. Ibrutinib 10 nM	-0.06836	-0.4705 to 0.3337	No	ns	>0.9999
DMSO vs. Ibrutinib 100 nM	-0.2361	-0.6382 to 0.1660	No	ns	0.5268
DMSO vs. Trametinib 10 nM	-0.07594	-0.4780 to 0.3262	No	ns	0.9999
DMSO vs. Trametinib 100 nM	-0.1414	-0.5435 to 0.2607	No	ns	0.9569
Figure 4c
Dunnett's multiple comparisons test	Mean Diff.	95.00% CI of diff.	Below threshold?	Summary	Adjusted P Value
DMSO vs. veliparib 0.5 μM	-1.133	-1.764 to -0.5030	Yes	****	<0.0001
DMSO vs. veliparib 5 μM	-0.7276	-1.358 to -0.09734	Yes	*	0.0147
DMSO vs. Birabresib 100 nM	0.4597	-0.1706 to 1.090	No	ns	0.2937
DMSO vs. Birabresib 500 nM	0.6329	0.002579 to 1.263	Yes	*	0.0485
DMSO vs. AZD8055 10 nM	0.0194	-0.6853 to 0.7241	No	ns	>0.9999
DMSO vs. AZD8055 100 nM	0.3188	-0.3114 to 0.9491	No	ns	0.7628
DMSO vs. AZD1390 10 nM	0.6337	0.003391 to 1.264	Yes	*	0.048
DMSO vs. AZD1390 100 nM	0.7142	0.08390 to 1.344	Yes	*	0.0175
DMSO vs. Buparlisib 10 nM	-0.1358	-0.8405 to 0.5689	No	ns	>0.9999
DMSO vs. Buparlisib 100 nM	-0.2138	-0.9185 to 0.4908	No	ns	0.9954
DMSO vs. Panobinostat 10 nM	0.6906	0.06029 to 1.321	Yes	*	0.0238
DMSO vs. Panobinostat 100 nM	0.7614	0.1311 to 1.392	Yes	**	0.0093
DMSO vs. Sorafenib 10 nM	-0.2013	-0.8316 to 0.4289	No	ns	0.9921
DMSO vs. Sorafenib 100 nM	-0.4137	-1.044 to 0.2165	No	ns	0.4265
DMSO vs. Ibrutinib 10 nM	-0.038	-0.6683 to 0.5923	No	ns	>0.9999
DMSO vs. Ibrutinib 100 nM	-0.3359	-0.9661 to 0.2944	No	ns	0.7028
DMSO vs. Trametinib 10 nM	-0.1822	-0.8124 to 0.4481	No	ns	0.9974
DMSO vs. Trametinib 100 nM	-0.1835	-0.8138 to 0.4468	No	ns	0.9972

## Sheet: Figure 5
Figure 5a
IR (Gy)	DMSO			NVB			Birabresib			BO2			AZD1390			Panobinostat
0	100	100	100	107.353	106.481	96.4467	91.1765	91.7431	77.2727	89.7059	115.254	93.5185	94.1176	88.9908	97.1831	96.3303	95.9016	94.4162
1	104.412	93.578	93.2203	98.5294	100	92.3858	69.1176	50.4587	54.5455	86.8852	84.7458	79.6296	22.0588	30.2752	32.3944	66.055	83.6066	57.868
2	82.3529	76.1468	84.7458	73.5294	78.7037	88.6802	35.2941	25.6881	45.4545	57.377	67.7966	61.1111	5.88235	3.66973	4.92958	42.2018	47.541	60.2538
Figure 5b
TMZ (μM)	DMSO			NVB			Birabresib			BO2			AZD1390			Panobinostat
0	100	100	100	98.8235	114.4	109.876	98.8235	104.8	104.938	89.6	86.4197	93.4783	85.8824	96.8	111.111	92	114.815	96.1539
2	102.353	73.6	90.1235	97.6471	80.8	84.2697	45.8824	63.2	76.4706	72	87.1429	76.7442	38.8235	50.4	34.4444	74.4	64.5161	73.0769
5	71.7647	62.4	65.4321	68.2353	59.2	67.9012	27.6471	35.2	38.8235	52.8	50	55.8696	18.5882	27.2	16.8889	44.8	46.5591	52.5641
Figure 5c	DMSO	AZD1390	Birabresib	Panobinostat		Figure 5d
G:G MMR	1	1.04066	0.5309	0.67			AZD1390			TMZ			TMZ/AZD1390
	1	0.879725	0.785156	1.01493		siNT	87.9518	95.5801	87.251	64.4578	62.9834	59.3625	4.21687	4.97238	12.3506
	1	0.956577	0.699872	0.814815		siMSH2	94.6128	90.8046	102.008	105	102.874	108.835	60.6061	47.7011	73.494
						siLIG4	96.0656	94.6524	102.682	77.377	81.2834	67.0498	12.7869	9.62567	23.7548
MGMT	DMSO	AZD1390	Birabresib	Panobinostat
	1	1.02	1.1	1.25
	1	0.986667	1.06164	1.32479
	1	0.99	1.22	1.31
Figure 5e
	siNT DMSO			siNT AZD1390			siLIG4 DMSO			siLIG4 AZD1390
NHEJ	1	1	1	1.14	1.06	1.01	0.77	0.73	0.66	0.81	0.85	0.81
HR	1	1	1	0.71	0.577	0.619	1.76	1.75	1.69	1.37	1.67	1.57
MMEJ	1	1	1	0.318	0.2	0.18	3.07	4.21	3.66	1.65	1.47	1.97
Figure 5f	TMZ (μM)	DMSO			AZD1390				IR (Gy)	DMSO			AZD1390
	0	100	100	100	90.625	100	102.97		0	100	100	100	95.5696	87.7193	92.9293
	20	101	106.711	101.485	92.1875	95.8621	97.0297		1	97.4684	98.2456	83.3333	31.6456	36.8421	29.2929
	50	97	101.342	97.0297	112.5	96.5517	90.5941		2	77.8481	78.9474	69.1919	12.0253	5.26316	9.09091
Figure 5g
TMZ (μM)	G22			G22 AZD1390 (50 nM)			G22TMZ			G22TMZ AZD1390 (50 nM)
0	100	100	100	109.258	94.1889	90.9536	100	100	100	102.449	93.1436	95.2554
10	95.7313		94.7255	64.0286		75.2109	112.186	105.206	112.186	96.0242	86.3257	95.852
25	89.6964	87.0293	94.3362	56.4838	68.8529	50.5129	116.181	115.691	100.211	91.3517	83.4283	86.3982
50	78.8692	86.7916	82.8969	46.2621	62.5927	45.918	109.988	105.467	99.6278	80.5875	76.8718	78.3936
Figure 5h
	G22 DMSO				G22 100 nM AZD1390				G22-TMZ DMSO				G22-TMZ 100 nM AZD1390
HR (Cherry)	1.84	1.3	1.49		0.554	0.91	0.95		3.14	3.53	2.27		1.56	1.85	1.34
MMEJ (BFP)	0.468	0.47	0.41		0.386	0.259	0.32		1.03	1.11	0.9		0.39	0.5	0.61
MMEJ (GFP)	0.35	0.86	0.18	0.21	0.27	0.21	0.16	0.13	1.44	0.98	0.417	0.95	0.39	0.36	0.26	0.28
Figure 5i
TMZ (μM)	vehicle			AZD1390, 10 nM			AZD1390, 100 nM
0	99.9999	99.998	101.968	106.462	89.3433	92.7133	95.0979	98.5441	99.538
10	98.29	93.8834	94.2784	72.3123	79.617	81.2405	56.6049	81.7031	80.3095
30	85.8351	88.039	93.1268	63.1838	72.9992	86.5841	59.3929	61.9853	73.7069
100	78.8427	92.8862	95.3544	59.8113	65.9365	67.7974	43.0096	51.1058	48.5409
300	53.2713	60.5991	56.811	27.1652	31.0685	36.999	20.3404	11.1412	14.6794

## Sheet: Figure 6
Figure 6a	vehicle			Camptothecin			10 Gy X-rays
	DMSO	AZD1390 (10 nM)	AZD1390 (100 nM)	DMSO	AZD1390 (10 nM)	AZD1390 (100 nM)	DMSO	AZD1390 (10 nM)	AZD1390 (100 nM)
	0.25	0.15	0.25	22.8	10.486	6.06	8	3	0.63
	2.7	0.41	1.45	21.7	14.3	6.2	11.3	2.22	1.71
	1.16	1.1	1.135	20.5	9.1	7	10.99	1.5	1.196
Figure 6c
	CPT			CPT+AZD1390
Total	22.4	24.2	24.6	6.4	7.6	8.6
G1	5.2	8.1	3.9	0.29	0.5	0.49
S	79.6	89.8	82.8	10.9	23.8	19.4
G2/M	28.6	35	25.7	16.5	17.9	16.8
Figure 6d
	10 Gy X -Rays			10 Gy + AZD1390
Total	9.95	11.3	10.99	1.1	1.71	1.196
G1	0.33	0.3	0.5	0.175	0.16	0.1
S	11.3	8.3	12	4.9	1.5	3.7
G2/M	42.2	30.5	27	3.7	1.5	2.1
Figure 6e
NHEJ	DMSO			AZD1390				HR	DMSO			AZD1390				MMEJ	DMSO			AZD1390
Asynch	1	1	1	0.98	0.9	1.02		Asynch	1	1	1	0.77	0.383269	0.78		Asynch	1	1	1	0.38	0.283069	0.44
G1	1.1	1	0.9	1.2	0.95	1		G1	0.629	0.237705	0.47	0.38	0.060096	0.35		G1	0.279	0.23873	0.169	0.388	0.165968	0.18
S	1.1	1	1.01	1	1.1	1.02		S	1.26	1	1.01	0.54	0.51	0.75		S	1.7	1.44897	1.18	0.6	0.28109	0.48
M	1.1	0.9	1.3	1.1	1	1.3		M	0.83	0.293188	1.08	0.539	0.276502	0.98		M	1.19	1.23718	1.46	0.41	0.787319	0.8
Figure 6f
HR	DMSO				AZD1390					MMEJ	DMSO				AZD1390
siNT	1	1	1		0.57	0.72	0.7			siNT	1	1	1		0.2	0.21	0.32
siMRE11	0.51	0.87	0.7	0.62	0.14	0.34	0.38	0.33		siMRE11		0.18	0.3	0.28		0.14	0.08	0.2
siRBBP8	0.466	0.53	0.7	0.72	0.31	0.4	0.46	0.43		siRBBP8	0.26	0.188	0.22	0.23	0.05	0.09	0.148	0.115
siBLM	0.7	0.66	0.53		0.35	0.3	0.28			siBLM	1	0.7	0.36		0.06	0.3	0.11
Figure 6j	NBN S343				METTL16 S419				TP53BP1 S580				RIF1 S1518
	0 Gy	6 Gy	6 Gy AZD1390		0 Gy	6 Gy	6 Gy AZD1390		0 Gy	6 Gy	6 Gy AZD1390		0 Gy	6 Gy	6 Gy AZD1390
	323.15	1809.21	284.89		76.43	594.39	63.92		300.03	629.6	276.7		78.26	533.8	48.49
	411.92	1579.45	479.64		123.15	556.77	87.29		292.44	634.41	253.6		76.05	376.21	58.43
	315.43	1875.72	369.42		82.37	497.45	43.14		322.68	537.71	381.59		82.31	421.46	50.65

## Sheet: Figure 7
Figure 7a
	AZD1390			TMZ			TMZ/AZD1390
U251	93.8596	108.252	83.7812	82.7272	65.9468	93.3202	29.5397	9.94331	27.0545
U87	102.157	97.6962	97.4907	65.5362	67.9051	47.146	71.9401	64.4356	47.2548
A172	102.373	119.754	97.3338	86.5635	62.228	80.0641	81.6779	71.0607	81.6187
T98G	106.273	103.996	104.798	101.406	102.854	100.911	113.242	105.621	101.391
Figure 7b
DMSO	U251	SF295	SNB75	T98G	G22	G43	U87	A172	G10	G14	G39	G59
100	41.6	36	75.6	69.3	29.89	75.8865	61.1	49.6	91	51.4	107	95
100	44.9	40	63	60.02	67.56	73.0337	67.8	51.6	83.8	78.3	109	85.7
100	43.6	31	60	70	76.25	75	38.4	65.3	111.3	78.5	137	98
						72.8571				64.2	78
Figure 7c
DMSO	U251	SF295	SNB75	T98G	G22	G43	U87	A172	G10	G14	G39	G59
100	41.2281	25.1121	42.2	62.6	66.67	39.5	61.4	129.98	118.7	71	98.5	102
100	17.3837	42.1053	41.6	54.06	36.4	28	68.71	141.9	150.8	68	104.5	95.4
100	40.6977	16.8	44.9	55.3	40.9	56.66	35.1	73.2	78	60	98	90
		13.5				38.2					84
Figure 7d	NHEJ			HR			MMEJ
	TP53-WT	TP53-mutant		TP53-WT	TP53-mutant		TP53-WT	TP53-mutant
	10.8	14.8		2.1	3.6		0.09	0.26
	11.7	13.9		2	4.9		0.038	0.5
	2.76	17.3		1.07	5.9		0.08	0.65
	12.44	5.4		0.42	1.7		0.319	0.29
	8.5	12.25		1.8	1.4		0.02	0.14
	17.45	5.25		1.2	1.73		0.0256	0.19
Figure 7e			Figure 7f
Wikipathway	fold enrichment
Regulation of sister chromatid separation	6.7			U87	A172	U251	T98G	SF295
Interactome of PRC2	6.3		NHEJ	0.83	0.85	1.05	0.91	1.07
DNA replication	5.2		HR	0.87	0.97	1.88	1.52	1.51
Retinoblastoma gene in cancer	4.6		MMEJ	1.3	0.74	2.63	2.91	1.94
DNA IR-damage and cellular response via ATR	4.1
DNA IR-DSBs and cellular response via ATM	3.8
mRNA processing	3.8
Cell cycle	3.5
ATM signaling in development and disease	3.3
G1 to S Cell Cycle Control	3.2
Figure 7g	G14-GFP	0 Gy			4 Gy				G14-p53DD	0 Gy			4 Gy
	HR	1	1	1	1.42	1.07	1.34		HR	1	1	1	1.52	1.599	1.41
	MMEJ	1	1	1	1.34	1.357	1.135		MMEJ	1	1	1	2.227	2.49	1.64
Figure 7h	HR	DMSO			AZD1390				MMEJ	DMSO			AZD1390
	GFP	0.24	0.216	0.76	0.32	0.225	0.4		GFP	0.095	0.068	0.074	0.118	0.07	0.1
	p53DD	1.59	1.57	1.41	1.08	1.16	1.1605		p53DD	0.117	0.159	0.13	0.06	0.1	0.119
One-way ANOVA Dunnett's multiple comparisons test Figure 7B
Dunnett's multiple comparisons test	Mean Diff.	95.00% CI of diff.	Below threshold?	Summary	Adjusted P Value	A-?
DMSO vs. U251	56.63	25.61 to 87.65	Yes	****	<0.0001	B	U251
DMSO vs. SF295	64.33	33.31 to 95.35	Yes	****	<0.0001	C	SF295
DMSO vs. SNB75	33.8	2.779 to 64.82	Yes	*	0.0272	D	SNB75
DMSO vs. T98G	33.56	2.539 to 64.58	Yes	*	0.0287	E	T98G
DMSO vs. G22	42.1	11.08 to 73.12	Yes	**	0.0038	F	G22
DMSO vs. G43	25.81	-3.212 to 54.82	No	ns	0.101	G	G43
DMSO vs. U87	44.23	13.21 to 75.25	Yes	**	0.0022	H	U87
DMSO vs. A172	44.5	13.48 to 75.52	Yes	**	0.0021	I	A172
DMSO vs. G10	4.633	-26.39 to 35.65	No	ns	>0.9999	J	G10
DMSO vs. G14	31.9	2.883 to 60.92	Yes	*	0.0254	K	G14
DMSO vs. G39	-7.75	-36.77 to 21.27	No	ns	0.9874	L	G39
DMSO vs. G59	7.1	-23.92 to 38.12	No	ns	0.9962	M	G59
One-Way ANOVA Figure 7C
Dunnett's multiple comparisons test	Mean Diff.	95.00% CI of diff.	Below threshold?	Summary	Adjusted P Value	A-?
DMSO vs. U251	66.9	26.43 to 107.4	Yes	***	0.0004	B	U251
DMSO vs. SF295	75.62	37.76 to 113.5	Yes	****	<0.0001	C	SF295
DMSO vs. SNB75	57.1	16.63 to 97.57	Yes	**	0.0025	D	SNB75
DMSO vs. T98G	42.68	2.210 to 83.15	Yes	*	0.0346	E	T98G
DMSO vs. G22	52.01	11.54 to 92.48	Yes	**	0.0066	F	G22
DMSO vs. G43	59.41	21.55 to 97.27	Yes	***	0.0007	G	G43
DMSO vs. U87	44.93	4.460 to 85.40	Yes	*	0.0236	H	U87
DMSO vs. A172	-15.03	-55.50 to 25.44	No	ns	0.9004	I	A172
DMSO vs. G10	-15.83	-56.30 to 24.64	No	ns	0.8711	J	G10
DMSO vs. G14	33.67	-6.803 to 74.14	No	ns	0.1421	K	G14
DMSO vs. G39	3.75	-34.11 to 41.61	No	ns	>0.9999	L	G39
DMSO vs. G59	4.2	-36.27 to 44.67	No	ns	>0.9999	M	G59

## Sheet: Figure 8
Figure 8b																Figure 8g	TP53WT			TP53-mutant				TP53-WT			TP53-mutant
U251	DMSO			AZD1390			4 Gy DMSO			4 Gy AZD1390			48 hr 4 Gy AZD1390				Months	RHNO1 low	RHNO1 high	Months	RHNO1 low	RHNO1 high		Months	HUS1 low	HUS1 high	Months	HUS1 low	HUS1 high
G1	58.6493	61.0913	57.0319	59.3564	57.7778	55.4729	57.9816	54.7816	55.4216	35.3524	29.7327	25.3568	24.8252	29.4118	31.0748		0.197258	1		0.427393	0			0.164382	1		0.427393	0
S	11.2559	11.6251	13.9983	12.0381	11.8129	14.559	8.86076	12.1606	7.66732	6.71806	5.34521	5.26893	4.89511	6.82353	7.00935		0.920538	1		2.4986	1			0.197258	1		1.21643	0
G2/M	30.0948	27.2835	28.9698	28.6055	30.4094	29.9681	33.1576	33.0579	36.911	57.9295	64.922	69.3743	70.2797	63.7647	61.9159		1.08492	1		3.91229	1			0.854785	1		3.64927	1
																	1.18355	1		4.93145	1			0.920538	1		3.91229	1
A172	DMSO			AZD1390			4 Gy DMSO			4 Gy AZD1390			4 Gy AZD1390 48 hr				1.57807	0		5.06296	1			1.18355	1		4.07667	1
G1	67.0147	58.7137	70.5882	57.7685	57.7778	60.2835	82.1184	86.2747	83.4294	26.9716	26.3212	25.2654	65.1416	67.5354	60.2279		2.10409	1		5.09584	0			2.10409	1		4.37256	1
S	20.8796	13.278	5.88235	13.4515	11.8129	14.5304	4.44817	2.71995	2.85427	5.52141	3.8342	5.30786	3.59477	4.32933	3.14131		2.69586	1		7.03554	0			2.23559	1		5.09584	0
G2/M	12.1057	28.0083	23.5294	28.78	30.4094	25.1861	13.4335	11.0053	13.7164	67.507	69.8446	69.4267	31.2636	28.1353	36.6308		2.69586	1		10.4218	1			2.53148	1		5.39172	1
																	3.12325	0		11.0136	1			2.69586	1		11.0136	1
																	3.22188	1		12.6245	1			2.69586	1		11.2766	1
Figure 8c																	4.53694	1		12.9533	1			3.7479	1		12.9862	1
U251	DMSO			AZD1390				A172	DMSO			AZD1390					4.66844	1		13.6437	0			4.53694	1		13.6437	0
0Gy	2.96	2	2.1	3.2	3	2.2		0Gy	0.92	1.02	1.09	0.987	0.976	1.05			4.8657	1		14.8601	0			4.66844	1		15.1231	1
4 Gy 24hr	4.9	4.2	5.88	5.65	2.2	6.49		4 Gy	0.87	1.22	1.1	0.385	0.103	0.25			5.16159	1		15.1231	1			4.8657	1		15.3204	0
4 Gy 48hr	5.6	3.4	3.4	11.49	13.4	11.25		4 Gy	0.35	0.196	0.33	0.26	0.36	0.25			5.26022	0		15.3861	1			5.16159	1		15.4519	0
TMZ	5	3.6	3.4	6.2	6.2	6.9		TMZ	0.55	0.48	0.681	0.3	0.298	0.269			5.49035	0		18.9697	1			5.26022	0		16.7669	1
																	5.75336	1		19.8244	1			5.49035	0		19.8244	1
Figure 8d																	5.75336	1		22.7833	0			5.75336	1		22.7833	0
U251	DMSO			AZD1390				A172	DMSO			AZD1390					5.95062	0		25.3805	1			7.29855	0		24.2299	1
0 Gy	0.275	0.35	0.2	0.147	0.13	0.3		0 Gy	0.275	0.42	0.29	0.264	0.245	0.144			7.16704	0		26.3997	1			8.84374	1		25.3805	1
4 Gy	2.979	4.28	1.9	20.1	15.8	16.7		4 Gy	1.6	3.1	3.85	3.9	5.9	5.8			7.29855	0		28.9312	1			8.87661	1		26.3997	1
TMZ	3.46	4.7	1.86	8.03	7.52	9.9		TMZ	0.45	0.4	0.5	0.85	0.8	0.81			8.84374	1		30.6408	0			8.97524	0		30.6408	0
																	8.97524	0		31.4956	0			9.1725	1		31.3312	0
Figure 8e																	9.40264	0		33.6654	1			9.40264	0		31.4956	0
G14-GFP	DMSO			AZD1390				G14-p53DD	DMSO			AZD1390					10.2903	1		34.9147	1			9.66565	0		33.6654	1
0Gy	0.6	0.431	0.498	0.8	0.295	0.491		0Gy	1.9	1.7	1.4	1.8	1.57	1.53			10.8163	1		46.8817	1			11.8355	1		46.8817	1
4 Gy	0.2	0.16	0.311	0.05	0.1	0.228		4 Gy	2.2	1.668	1.8	2.3	2.76	1.93			11.2437	1		69.8951	1			13.1177	1		69.8951	1
																	11.8355	1		1.21643		0		13.7752	1		2.4986		1
Figure 8f																	12.5588	1		3.64927		1		14.0382	1		4.76707		0
G14-GFP	DMSO			AZD1390				G14-p53DD	DMSO			AZD1390					12.756	1		4.07667		1		14.2026	1		4.79995		1
0Gy	2.8	2.3	3.35	3.3	2.2	3.88		0Gy	0.54	1.3	1.09	0.6	1.1	2.3			13.1177	1		4.37256		1		14.5313	0		4.93145		1
4 Gy	6.1	4.6	4.5	3.8	3.6	6		4 Gy	4.4	5.1	7.5	11.22	12.1	11.72			13.6108	1		4.76707		0		14.7286	1		5.06296		1
																	14.7286	1		4.79995		1		14.9259	1		6.14788		0
																	14.9587	1		5.39172		1		14.9587	1		6.70678		0
																	15.7806	1		6.14788		0		15.7806	1		7.03554		0
																	15.945	1		6.70678		0		15.945	1		7.3643		1
																	16.6354	1		7.3643		1		16.0765	1		7.39718		1
																	17.5889	1		7.39718		1		16.6354	1		7.62731		1
																	18.0162	1		7.62731		1		17.4902	1		11.7369		1
																	20.3176	1		11.2766		1		17.5889	1		12.493		1
																	22.1915	1		11.7369		1		19.6601	1		12.6245		1
																	24.2299	1		12.493		1		19.8573	0		12.6574		1
																	25.1833	1		12.6574		1		22.1915	1		12.9533		1
																	25.3477	1		12.9862		1		24.2299	1		13.3149		1
																	29.0298	1		13.3149		1		25.1833	1		14.8601		0
																	31.2654	0		15.3204		0		27.2216	1		15.3861		1
																	34.9147	1		15.4519		0		29.0298	1		15.945		1
																	40.5365	1		15.945		1		34.9147	1		18.082		1
																	47.605	1		16.7669		1		40.5365	1		18.9697		1
																	0.164382		1	18.082		1		88.1415	1		21.3039		1
																	0.72328		1	21.3039		1		0.72328		1	28.9312		1
																	0.854785		1	24.2299		1		0.953414		1	34.9147		1
																	0.953414		1	31.3312		0		1.08492		1
																	2.23559		1	2.23559		1		1.57807		0
																	2.53148		1	2.53148		1		2.72874		1
																	2.72874		1	2.72874		1		2.86024		1
																	2.86024		1	2.86024		1		3.09038		1
																	3.09038		1	3.09038		1		3.12325		0
																	3.18901		1	3.18901		1		3.18901		1
																	3.22188		1	3.22188		1		3.22188		1
																	3.55065		1	3.55065		1		3.22188		1
																	3.7479		1	3.7479		1		3.55065		1
																	4.53694		1	4.53694		1		4.53694		1
																	4.56981		0	4.56981		0		4.56981		0
																	7.16704		0	7.16704		0		5.75336		1
																	7.59444		1	7.59444		1		5.95062		0
																	7.85745		1	7.85745		1		7.16704		0
																	8.35059		1	8.35059		1		7.16704		0
																	8.54785		0	8.54785		0		7.59444		1
																	8.81086		0	8.81086		0		7.85745		1
																	8.87661		1	8.87661		1		8.35059		1
																	9.1725		1	9.1725		1		8.54785		0
																	9.66565		0	9.66565		0		8.81086		0
																	9.86291		1	9.86291		1		9.86291		1
																	10.6191		1	10.6191		1		10.2903		1
																	10.9478		1	10.9478		1		10.6191		1
																	13.3478		1	13.3478		1		10.8163		1
																	13.7752		1	13.7752		1		10.9478		1
																	13.7752		1	13.7752		1		11.2437		1
																	14.0382		1	14.0382		1		11.8355		1
																	14.2026		1	14.2026		1		12.5588		1
																	14.5313		1	14.5313		1		12.756		1
																	14.5313		0	14.5313		0		13.3478		1
																	14.7286		1	14.7286		1		13.6108		1
																	14.9259		1	14.9259		1		13.7752		1
																	14.9259		1	14.9259		1		14.5313		1
																	16.0765		1	16.0765		1		14.7286		1
																	16.6026		1	16.6026		1		14.9259		1
																	17.4902		1	17.4902		1		16.6026		1
																	17.6546		1	17.6546		1		17.6546		1
																	17.8519		1	17.8519		1		17.8519		1
																	17.8847		1	17.8847		1		17.8847		1
																	19.2327		1	19.2327		1		18.0162		1
																	19.6601		1	19.6601		1		19.2327		1
																	19.8573		0	19.8573		0		20.3176		1
																	20.7779		1	20.7779		1		20.7779		1
																	27.2216		1	27.2216		1		25.3477		1
																	47.9337		1	47.9337		1		31.2654		0
																	88.1415		1	88.1415		1		47.9337		1

## Sheet: Supplemental Source data
Fig. S2	Wild Type	POLQ-/-
	1	0.42
	1	0.39
	1	0.41
Fig S3
U87
TMZ (μM)	PBS			ART558 (1 μM)			ART558 (2.5 μM)
0	100	100	100	96.46	101.2	98.5	100.8	99.36	98.2
10	87.07	75.75	94.5482	95.17	79.58	82.29	82.6	70.4	85.33
25	72.55	69.625	65.5362	73.85	72.1	74.8	75.56	68.65	77.1
50		45.11	59.8751		48.9	50.11		47.54	52.225
A172
TMZ (μM)	PBS			ART558 (1 μM)
0	100	100	100	90.4378	88.2423	92.494
10	95.0999	96.3262	94.75	98.7696	90.4974	91.9948
25	91.0118	78.3432	88.7494	86.3043	97.0691	81.6207
50	80.4186	76.182	77.4918	83.0848	77.9919	74.3891
U251
TMZ (μM)	PBS			ART558 (1 μM)
0	100	100	100	100	98.0132	100
5	91.8182	79.2494	89.7436	92.3077	83.1081	91.5254
10	48.1818	53.4216	61.5385	58.6538	52.2522	54.2373
Fig. S6
Fig. S6	NHEJ					HR					MMEJ
	GM03440	GM23249	GM07166	GM16088		GM03440	GM23249	GM07166	GM16088		GM03440	GM23249	GM07166	GM16088
	1.28	3.4	3.14	0.298		0.96	1.96	0.793	9.24		0.0233959		0.00856017	0.106604
	2.76	3.44	1.79	0.55		1.02	2.93	0.616	4.91		0.036	0.04122		0.13
	2.49	3.49		0.64		1.43	4.12	1.19	11.8		0.0237	0.024	0.00461	0.109
	2.06	2.92				1.01	3.44
Fig. S9	DMSO		AZD1390 10 nM		Birabresib 100 nM		Panobinostat 10 nM
G1	49.5	51.5	49.8	49.4	46.6	51.1	55.4	52.35
S	9.5	9.8	10.1	10.1	7.9	9	7.6	7.66
G2/M	25.4	23	24	26	23.1	26	21.4	25.49
Fig. S12
	DR-GFP HR			EJ2-GFP MMEJ
	DMSO	KU60019		DMSO	KU60019
	0.405	0.23		0.786	0.667
	0.36	0.24		0.9	0.707
	0.52	0.23		0.768	0.68
Fig. S13	PBS		TMZ
DMSO	100	100	92.4422	102.059
ART558	101.361	116.979	90.5813	102.923
NVB	100.456	109.978	89.6458	106.317
BO2	97.9291	101.101	71.5057	67.934
ART558/BO2	92.8499	84.3729	61.8086	62.8602
NVB/BO2	68.7709	66.5664	33.8791	34.0353
Fig. S14
NHEJ (%)	DMSO			AZD1390 (50 nM)
Cas9	5.08	6.26	6.18	5.8	6.18	6.25
ATM-/-	4.999	3.32	4.32	5.5	4.07	3.72
HR (%)	DMSO			AZD1390 (50 nM)
Cas9	4.05	4.19	3.8	2.19	1.71	2.4
ATM-/-	2.62	3.57	1.75	1.46	2.53	1.3
MMEJ (%)	DMSO			AZD1390 (50 nM)
Cas9	0.186	0.192	0.248	0.05	0.0744	0.0456
ATM-/-	0.165	0.1504	0.129	0.105	0.1412	0.072
Survival (%)	AZD1390 (10 nM)			TMZ (5 μM)			TMZ+AZD1390
Cas9	99.3711	61.1872	96.9697	91.6667	56.621	75	19.8347	5.47945	2.34375
ATM-/-	105.263	90.1639	92.5373	67.2	50	76.1194	52.8	38.9344	80.597
Fig S15	G:G_mOrange MMR
	siNT	siMSH2
	49.2049	16.4817
	42.8689	14.8526
	45.8151	14.8646
Fig S16	siNT		siATM
DMSO	2.1	1.48	3.4	1.99
CPT	21.5	21.6	14.4	14.7
X-rays	11.5	12.6	9.56	5.2
Fig. S18
Normalized Cherry_HR Expression (%)
HR	U251	SF295	SNB75	T98G	SKMEL28	Hs578T	U87	A172	UACC257	U2OS	HCT116
AZD1390 25 nM	59.1	36.4667	61.6667	61.5	68	71	68	58	81	89	58.7
AZD1390 100 nM	43.3667	32.5667	66.2	67.15	80	67	64.5	67.6	75	88	59.5
KU60019 1 μM	70.8667	54.5	72.3	82	62.9364	78.8333	64.3333	66	79	74.5	62
KU60019 2.5 μM	64.8	48	40	61	65.6667	66.5	68	74	90	58	47.2
Normalized GFP_MMEJ6 Expression (%)
MMEJ	U251	SF295	SNB75	T98G	SKMEL28	Hs578T	U87	A172	UACC257	U2OS	HCT116
AZD1390 25 nM	34.5354	36.2713	39.9	52	49	57	72.1667	90	52.9	58	117
AZD1390 100 nM	34.5524	26.5044	42.9	58.6	33	56	85.5333	120	54	52	96
KU60019 1 μM	42.525	32	47.2	70.3	57.2061	73.325	89.5	67	91.8	71	101
KU60019 2.5 μM	26.4	25	33	35	33.9667	63.8333	78.2	103	116.667	50	120
Fig. S19
U251 FM-DSBR	0 Gy DMSO			0 Gy AZD1390			4 Gy DMSO			4 Gy AZD1390
NHEJ	1	1	1	1.43	1.255	0.93	1.52	1.6	1.17	1.41	1.61	1.118
HR	1	1	1	0.7	0.67	0.502	1.56	2.1	1.51	0.8	0.9	0.61
MMEJ	1	1	1	0.26	0.22	0.255	3.5	4.1	1.89	0.54	0.45	0.338
G10 HR	DMSO			AZD1390
GFP	2.29	2.42	3.97	4.26	3.32	3.1
p53DD	5.99	4.46	5.4	3.28	3.39	4.3
G10 MMEJ	DMSO			AZD1390
GFP	0.3	0.45	0.43	0.46	1.05	0.59
p53DD	0.495	0.57	1.1	0.66	1.33	1.4

## Sheet: Proteomics volcano plots
6 Gy DMSO vs 6 Gy AZD1390				6 Gy DMSO vs 0 Gy DMSO				0 Gy DMSO vs 6 Gy AZD1390
Phospho site (gene symbol and amino acid number)	fold change	P value		Phospho site (gene symbol and amino acid number)	Fold change	P value		Phospho site (gene symbol and amino acid number)	Fold change	P value
C18orf25_39	20.0821	0.023254		CCDC86_128	9.03411	0.000171		CDC26_82	2.96964	0.015368
GINS2_180182	13.633	7.3e-05		GINS2_180;182	8.4944	9.6e-05		PNKP_114118	2.29507	0.001658
CLIC4_167	10.9679	0.000494		C18orf25_39	8.4691	0.029917		ZMYND8_797	1.90497	0.002546
ATM_2996	10.8245	3.4e-05		CLIC4_167	8.15604	0.000571		SMG6_11911196	1.79205	0.021338
CCDC86_128	9.38437	0.000144		TRIM28_824	8.09387	0.000109		PCM1_1790	1.70972	0.013905
SMC3_10651067	9.0781	1.2e-05		THRAP3_211	7.72377	0.000978		PES1_457488	1.70766	0.035168
SCAF11_533	9.03858	8e-06		SCAF11_533	7.08947	2.4e-05		ARHGAP35_970	1.6468	0.026247
YWHAZ_232	8.91319	0.004443		SDE2_373	6.74092	3.9e-05		GNL3_490494	1.61486	0.034354
THRAP3_211	8.82857	0.000913		ATM_2996	6.71452	4.4e-05		DDX46_295296	1.60615	0.009726
TCEAL3_121125	8.52793	0.020259		UTP14A_453	6.27633	0.014396		NCL_2841	1.53401	0.046688
CAST_419	8.5194	0.012448		CGGBP1_164	6.2207	0.00072		DKKL1_414256	1.52318	0.006717
METTL16_419	8.48269	9.7e-05		YWHAZ_232	6.10027	0.005798		DR1_166	1.51935	0.005827
RIF1_1518	8.45002	0.001132		METTL16_419	5.84716	0.000138		ISY1_222	1.51713	0.026603
SDE2_373	8.30977	2.4e-05		NUCKS1_54	5.78572	0.013034		PRRC2C_335	1.51534	0.016573
PPM1G_183	7.93754	0.000472		RAD23A_357	5.77299	0.004565		DDX46_296305	1.47049	0.006701
PRKDC_3205	7.46439	3.7e-05		PPM1G_183	5.73489	0.000609		EIF5_389390	1.45328	0.012955
UTP14A_453	7.33876	0.013116		SMC3_1065;1067	5.728	1e-05		MDC1_955	1.43469	0.02151
NIPBL_426	6.94739	0.000205		TCEAL3_121;125	5.69657	0.025401		MDC1_292299301	1.40412	0.003829
MCM3_535	6.70056	0.000191		RFC1_193	5.68271	3.4e-05		UBA2_592	1.40214	0.029924
RAD23A_357	6.6983	0.004394		RIF1_1518	5.62703	0.001469		BRAT1_801	1.38713	0.046312
TRIM28_824	6.65964	9.9e-05		NIPBL_426	5.62543	0.000306		SIK2_358	1.37042	0.047868
RIF1_18731876	6.63633	0.003746		CAST_419	5.51765	0.016081		CHAMP1_651653	1.36416	0.028791
NUMA1_395	6.28163	9e-06		PRKDC_3205	5.44999	4.6e-05		MDC1_1086	1.35467	0.034006
RTF1_655	6.06561	0.010716		MCM3_535	5.37543	0.000225		MACF1_7333	1.33588	0.039446
PAPOLA_553	5.89857	3e-05		PAPOLA_553	5.15768	4.8e-05		MAP4K4_324326	1.32951	0.017892
BOD1L1_2128	5.83843	0.001425		NUMA1_395	5.13899	2.1e-05		CBX3_176	1.32139	0.047066
CHD4_1570	5.72019	0.000146		TCOF1_328	5.08512	0.02001		GEMIN8_124126	1.31999	0.02719
TCOF1_1410	5.71128	0.000878		CHD4_1570	5.03131	0.000181		DDX46_294296	1.31397	0.043065
LMNA_212	5.65767	0.025108		NBN_343	5.01132	0.000121		C18orf25_205229240	1.30154	0.000652
TCOF1_328	5.56692	0.020123		BOD1L1_2128	4.99747	0.002662		NACA_2029	1.29961	0.045848
TP53BP1_548552	5.42996	0.000144		RTF1_655	4.98139	0.012513		MAP7D1_544548552	1.28986	0.019797
CGGBP1_164	5.3904	0.000674		CHAMP1_572	4.90646	0.033584		CHAF1B_485	1.2881	0.035214
PHRF1_917925	5.34889	0.001306		TCOF1_1410	4.66082	0.000747		NACA_2037	1.28757	0.048855
CHAMP1_572	5.24228	0.031995		HDGF_103	4.64055	0.026215		PRKACB_339	1.28178	0.009321
ILF3_190	5.21982	8.7e-05		SQSTM1_366;370	4.63167	0.015262		EIF3D_528529	1.27966	0.020534
SNIP1_202	5.06256	0.003086		PPM1G_201	4.58942	0.000242		PSIP1_177	1.27895	0.007821
PPM1G_201	4.85627	0.000238		TP53BP1_548;552	4.56136	0.000254		TTF2_350351	1.26028	0.049753
SF3A1_320329	4.70809	1.9e-05		ILF3_190	4.54906	8.2e-05		PRPF4B_142144	1.26012	0.043377
HDGF_103	4.67876	0.027057		BRD8_621	4.5452	4e-05		TASOR_694	1.25834	0.04141
SP100_231	4.66251	0.001281		RIF1_1873;1876	4.4202	0.005148		RRP12_10721080	1.25661	0.016789
NBN_343	4.64251	0.000203		FKBP4_451	4.36507	0.001431		KDM1A_131137	1.24684	0.01252
FKBP4_451	4.64193	0.001464		LMNA_212	4.32719	0.031169		PUS7_90	1.22423	0.027183
RFC1_193	4.58633	9e-06		PHRF1_917;925	4.09238	0.002195		LTV1_182188	1.21675	0.006861
TRIM28_165	4.51318	0.007035		SF3A1_320;329	4.06214	2e-05		TMX2_200211	1.21078	0.002051
INTS1_1142	4.47101	0.003941		VCP_784	4.01694	0.010869		PLEC_4642	1.20898	0.013828
CHD4_1653	4.43534	0.00101		SLTM_170	4.00817	0.00196		UTP14A_510	1.20549	0.042022
NUCKS1_54	4.3114	0.017689		INTS1_1142	3.97236	0.004682		CHAF1A_199	1.19925	0.01058
PHAX_368	4.16889	0.002173		TRIM28_165	3.95986	0.0078		HMGA1_44	1.19167	0.039312
SMC3_1085	3.99485	4.2e-05		HTATSF1_481	3.92539	0.000316		DARS2_242	1.18568	0.01047
METTL3_243	3.98974	0.000121		MDC1_955	3.91063	0.000652		SYMPK_494	1.18334	0.017073
SLTM_170	3.84777	0.002005		HMGA1_44	3.8647	0.003877		AKT1_122124126	1.17687	0.017066
OXSR1_427	3.84763	0.004227		METTL3_243	3.84356	7.8e-05		TNKS1BP1_893	1.1768	0.019371
HDAC2_486	3.82253	0.000132		TERF2_422	3.74663	4.5e-05		SNRNP200_207	1.17475	0.027535
RBM10_50	3.7837	0.000689		CBX3_176	3.74016	0.009272		MYO10_962965	1.16979	0.001225
SRRM2_1232	3.7679	6e-06		HDAC2_486	3.72079	6.3e-05		BCLAF1_385389	1.16284	0.01321
HMGA1_9	3.71225	0.000318		H2AX_140	3.68446	0.000825		TOMM70_91	1.16076	0.027207
SQSTM1_366370	3.66368	0.019117		CDC26_82	3.65412	0.001657		TGFB1I1_137	1.1607	0.004377
HTATSF1_481	3.59805	0.000389		CHD4_1653	3.64805	0.001913		AKAP13_2563	1.157	0.011628
MCM3_672674681	3.59621	0.000596		SRRM2_1233	3.64567	1e-06		APBB2_160	1.15533	0.03667
TERF2_422	3.4448	8.8e-05		PHAX_368	3.64207	0.00279		RBBP6_1277	1.15384	0.041906
RALY_288298	3.412	0.003448		SP100_231	3.63273	0.001716		LARP1B_432436	1.14445	0.006219
MCM6_762	3.40194	0.023329		HMGA1_9	3.61778	0.000451		OSBP_379382	1.12312	0.043193
FTO_256260	3.34989	0.002348		SRRM2_1232	3.43776	1.3e-05		SCML2_590	1.12223	0.012896
DHX9_321	3.34857	0.000362		RBM10_50	3.39586	0.0008		ANAPC1_5160	1.12061	0.015049
GTF3C3_367	3.26962	0.001326		ZCRB1_155;168	3.30912	0.016361		MIA3_298	1.11217	0.028788
POLE_1940	3.24741	0.001146		SMC3_1085	3.30488	0.000153		SRRM1_784	1.1078	0.049797
HMGA1_44	3.2431	0.004896		HTATSF1_479	3.22662	0.002902		AHDC1_1476	1.10709	0.006417
UIMC1_101	3.21435	0.000779		ETV6_439	3.1876	0.000753		TRA2B_280282284	1.10086	0.018331
SRRM2_377387398	3.17499	0.001168		FTO_256;260	3.18366	0.003865		DDX42_109111	1.08961	0.041935
HP1BP3_142	3.16155	0.000863		OXSR1_427	3.15582	0.005102		SF3B2_431435436	1.0881	0.020789
BRD8_621	3.16151	7e-05		GTF3C3_367	3.15456	0.00118		MAP1B_1633	1.07973	0.029201
ZCRB1_155168	3.14578	0.017216		MCM3_705;711;713	3.14163	0.00091		AKAP13_2703	1.07688	0.015184
NBN_615	3.06727	0.002992		MCM3_672;674;681	3.12401	0.000798		SPAG9_730	1.03792	0.046254
PHF14_290294	2.98411	0.000426		DHX9_321	3.10761	0.000225		ZC3H18_162	0.947719	0.049582
VPS50_559	2.94827	1.6e-05		MCM3_705;711;722	3.09762	0.002034		FIP1L1_492	0.934988	0.011267
SCAF1_989992	2.94043	0.004196		SNIP1_202	3.07546	0.009165		RSRC2_104	0.933452	0.049001
MDC1_1055	2.91145	0.025951		POLE_1940	2.97525	0.001485		BCLAF1_397402	0.931238	0.02233
PTMS_5	2.87344	0.003773		PHF14_290;294	2.96375	0.000767		HNRNPC_299	0.929239	0.002428
POP1_95	2.86544	5.8e-05		RALY_288;298	2.91058	0.004362		ARHGAP17_679	0.924462	0.044603
POP1_371	2.84547	0.000422		HP1BP3_142	2.90427	0.000643		IWS1_511513	0.91869	0.011195
SCAF11_608614	2.84356	2.6e-05		CHAF1A_199	2.8917	1.2e-05		RBM15_700	0.91411	0.011072
TRIM28_683	2.83896	0.001839		TRIM28_683	2.8776	0.002865		CARHSP1_52	0.913262	0.047006
CBX3_176	2.83047	0.014417		UIMC1_101	2.86536	0.000989		HTATSF1_579	0.904385	0.027001
H2AX_140	2.83035	0.001334		NBN_615	2.86413	0.002905		SLU7_215	0.902996	0.04409
TP53BP1_543552	2.7857	0.012849		PNKP_114;118	2.85063	0.003919		POLDIP3_275	0.900413	0.043729
VCP_784	2.77634	0.018565		SRRM2_377;387;398	2.76192	0.001488		GPR68_353	0.899947	0.035132
TCEAL3_65	2.75861	0.019614		TP53BP1_543;552	2.71929	0.011097		GATAD2A_100107	0.899884	0.01803
PSMD1_296	2.73255	0.000331		SGO2_845	2.71575	0.015048		PHC1_664	0.899568	0.031725
MDC1_955	2.72576	0.001432		VPS50_559	2.6632	0.000277		ARHGEF11_590	0.898068	0.042594
RAD50_635	2.68273	0.000667		ZHX3_680	2.638	0.000861		DNAJC17_112	0.896908	0.026254
MDC1_659	2.63462	0.010792		MCM2_170	2.60795	0.014473		STIM1_667	0.895193	0.04645
PTPN2_298	2.62322	0.000995		PSMD1_296	2.60405	0.000114		LEMD2_499	0.894681	0.029892
HTATSF1_479	2.61829	0.008258		POP1_371	2.60395	0.000401		MYLK_365	0.893721	0.003367
SLTM_126	2.60875	9.5e-05		MCM6_762	2.60094	0.03797		HNRNPA1_6	0.890514	0.023591
MCM2_170	2.59465	0.015879		SCAF1_989;992	2.58457	0.005656		INTS1_1327	0.889296	0.007133
NOP56_591	2.56099	0.009899		SCAF11_608;614	2.57394	3.7e-05		EEF2_502	0.889254	0.020683
MIER1_510	2.49032	0.000235		PTMS_5	2.56668	0.006144		PCYT1A_329331	0.887848	0.003974
ELOA_251	2.4554	0.004187		PARN_572;589	2.55775	0.002691		IWS1_438440	0.886179	0.028881
GTF3C1_739	2.4413	0.000185		POP1_367	2.53132	0.009504		RRBP1_1277	0.885322	0.039936
CHAF1A_199	2.41125	2.2e-05		MDC1_1055	2.5307	0.030861		TACC2_2226	0.883527	0.010961
POP1_367	2.39715	0.013062		POP1_95	2.52545	0.000233		HNRNPU_192	0.88307	0.015043
TOPBP1_888	2.39303	0.008281		TOPBP1_888	2.48351	0.002031		TOP2A_1377	0.882925	0.022931
PNN_381	2.38798	0.015957		NASP_421	2.47056	0.008937		PIK3C2A_259	0.880228	0.034648
SGO2_845	2.37065	0.016872		PTPN2_298	2.40137	0.001501		MIER1_510	0.878338	0.003115
MCM3_705711713	2.34465	0.000818		TCEAL3_65	2.34084	0.023293		DAXX_690	0.876868	0.038394
NASP_421	2.30797	0.011055		ELOA_251	2.32459	0.005219		NDRG1_328	0.874886	0.032191
HSPA4_551	2.29279	0.000138		EIF3K_217	2.3231	0.001491		GYS1_653657	0.874331	0.023772
PSMD4_266	2.28217	0.000105		NOP56_591	2.28809	0.012313		MCM3_672674681	0.868694	0.037061
SMC3_1067	2.26245	8e-06		RAD50_635	2.26471	0.000598		PML_3840	0.868289	0.048235
EIF3K_217	2.23576	0.001543		PNN_381	2.25459	0.023622		MDC1_299301	0.866869	0.045004
CHD4_1349	2.21422	0.000139		HSPA8_638	2.21081	0.002792		UBN2_13	0.864982	0.037557
PARN_572589	2.21136	0.005128		SLTM_126	2.18894	9e-06		SF3A1_320329	0.8628	0.025014
MCM3_705711722	2.15515	0.002614		MIER1_510	2.18734	0.000343		EML4_146	0.86238	0.044928
ZHX3_680	2.11397	0.001617		SMC3_1067	2.1773	3e-05		FARP1_427	0.860641	0.042984
TP53BP1_1068	2.03484	0.000279		MDC1_1086	2.17325	9.5e-05		SRSF11_483	0.858852	0.043972
PPIG_696	2.03381	0.002091		PSMD4_266	2.13583	0.000133		NAV1_312	0.857795	0.040442
OGFR_420	2.03034	0.007273		CHD4_1349	2.12299	0.00017		CARHSP1_45	0.857208	0.018454
RSRC1_331	1.99711	0.001061		GTF3C1_739	2.06901	0.000659		RNF113A_329	0.855427	0.012547
TP53BP1_580	1.97581	0.004169		BRCA1_1524	2.0001	0.0109		NUCKS1_26	0.853705	0.047482
ETV6_439	1.9624	0.013978		MDC1_292;299;301	1.98722	0.012158		SUPT5H_108	0.85264	0.032507
C18orf25_34	1.95379	0.000755		TCEAL3_125	1.98698	0.046353		ARHGEF28_535	0.851977	0.020547
UBXN7_280288	1.95316	0.020356		HDGF_239	1.98338	0.027376		PKP4_314	0.850065	0.005572
NBN_397	1.93543	0.001514		HSPA4_551	1.97067	0.000391		ZNF318_7981	0.84956	0.007646
ATM_1881	1.93173	0.014766		TP53BP1_580	1.96877	0.000835		CEP170_1165	0.843984	0.038239
TP53BP1_862	1.9193	0.002299		NBN_397	1.9554	0.000798		UHRF1BP1_11031106	0.839328	0.016083
SMARCAD1_146	1.91331	0.002075		TOPBP1_1504	1.91616	0.001684		AFF4_180	0.838489	0.035008
METTL16_463	1.9074	3.4e-05		UBXN7_280;288	1.90284	0.017394		CARHSP1_3032	0.824392	0.048768
MDC1_1033	1.89538	0.002297		PRKDC_2612	1.90188	0.003098		GPR39_396	0.821318	0.000319
FTO_260	1.89475	0.000844		TP53BP1_862	1.8948	0.004604		CDC5L_424	0.818539	0.035752
PRKDC_2612	1.89304	0.000549		RIF1_1876	1.85027	0.013738		RASAL2_734	0.812477	0.018977
CDK12_685	1.81107	0.002169		UTP14A_510	1.84102	0.004884		EPS15L1_255	0.809985	0.022358
HSPA8_638	1.80503	0.004182		TP53BP1_1068	1.8085	2e-05		MDC1_453455	0.807044	0.013324
CENPF_1726	1.77026	0.007193		FTO_260	1.80591	0.006105		ABI2_242	0.806184	0.037835
RB1_882	1.76727	0.000117		C18orf25_34	1.80248	0.001911		SYNJ1_1565	0.797627	0.032242
RIF1_2189	1.74541	0.000103		MDC1_1033	1.7872	0.001992		ACIN1_838	0.779062	0.022486
SET_63	1.73523	0.002437		TP53BP1_500;507	1.78675	0.011903		DENND4C_1297	0.736535	0.028042
TP53BP1_831	1.72847	0.009099		AKAP6_1335	1.77632	0.041019		PRKDC_3205	0.730131	0.017114
FANCD2_14261435	1.72653	0.004391		RIF1_2189	1.74777	1.1e-05		RIF1_1518	0.66592	0.001724
TP53BP1_500507	1.70735	0.028719		METTL16_463	1.74583	4.8e-05		CAST_419	0.647656	0.026944
TP53BP1_523525	1.69829	0.006018		CDK12_685	1.743	0.000432		SMC3_10651067	0.630968	0.031075
SIPA1L2_194	1.64557	0.001269		RSRC1_331	1.72674	0.001887		ATM_2996	0.620305	0.038306
SRRM2_13201326	1.60695	0.000844		FANCD2_1426;1435	1.72665	0.011559		PNKP_118	0.554105	0.004888
MDC1_1086	1.60427	0.00148		OGFR_420	1.71858	0.020243		p>0.05 below this line
TOPBP1_1504	1.59237	0.000681		PPIG_696	1.71136	0.004799		NCL_283441	3.31829	0.087386
SLC38A2_22	1.59227	0.041516		CENPF_1726	1.71047	0.019583		NCL_284142	3.07591	0.118202
TACC2_2317	1.59086	0.001456		TP53BP1_523;525	1.68934	0.004849		UNC13B_436	2.23745	0.300524
SRRM2_12321233	1.5838	0.009545		LIMA1_726	1.68536	0.013527		JPT1_14	2.10128	0.375838
CHMP4B_223	1.55628	0.020394		AMPD2_100	1.67523	0.039153		SLC7A11_89	1.85766	0.409663
ATRIP_239	1.54773	0.036981		ATRIP_239	1.66743	0.029897		BZW2_412414	1.82171	0.087005
RIF1_1876	1.54216	0.017101		SMARCAD1_124;127;132	1.6518	0.034589		CDC5L_273	1.80395	0.401391
RAD50_690	1.53572	0.039796		SIPA1L2_194	1.62683	0.003062		CIAPIN1_177	1.75501	0.296023
UTP14A_510	1.5272	0.015708		RB1_882	1.60672	0.002061		KHSRP_480	1.75325	0.142281
HMGN1_86	1.52193	0.008172		TP53BP1_831	1.60635	0.013324		CAV2_181920	1.74147	0.088044
NOSIP_107	1.51993	0.040459		SMARCAD1_146	1.58922	0.010648		MAP4_2181	1.74023	0.446725
XRCC4_328	1.50066	0.043289		GRAMD1A_80	1.58481	0.03532		HAUS6_906	1.7388	0.064504
MCM2_108	1.49764	0.01469		SET_63	1.58103	0.000117		ANLN_252	1.69295	0.407736
KIF4A_1225	1.4922	0.000899		U2SURP_731	1.5772	0.049237		GTF2A1_316321	1.63824	0.086905
SCAF11_587	1.48718	0.002712		PACS1_411	1.55825	0.029967		NDC80_76	1.62693	0.323266
MATR3_748	1.4664	0.023996		MCM2_108	1.54464	0.01354		LIMA1_266	1.62639	0.364361
BRCA1_1524	1.46322	0.036976		ARAP3_1444	1.53993	0.049949		PAK2_64	1.62492	0.426487
CTNND1_206	1.45825	0.007251		SRRM2_1320;1326	1.53716	0.000942		ETV6_439	1.62434	0.104652
SP100_171	1.45394	0.011525		KIF4A_1225	1.53099	0.009614		SLC16A7_452	1.62136	0.460293
MAP4K4_629631	1.4489	0.025443		RAD50_690	1.52018	0.033597		CHD4_303	1.61324	0.371303
WDFY3_2492	1.4262	0.048138		DCK_74	1.51626	0.008435		FERMT2_351	1.60454	0.438964
GINS2_182	1.4223	0.001505		PPP2R5D_461	1.515	0.018474		FCHO2_478488	1.60346	0.496723
PHF14_298302	1.41069	0.041758		SAP30_131	1.50876	0.033587		CNNM3_467	1.6034	0.349985
HUWE1_3662	1.3923	0.004087		XRCC4_328	1.50871	0.020113		PBK_14	1.6033	0.412859
AHCTF1_1513	1.3908	0.013844		PIGB_45	1.49558	0.048153		ITPRID2_352	1.59715	0.386749
SAP30_131	1.37867	0.020094		RSRC1_8	1.49474	0.004537		BASP1_36	1.58948	0.101736
MDC1_504	1.37549	0.020372		TACC2_2317	1.48269	0.004733		GMEB2_366	1.58434	0.072116
AHCTF1_1533	1.36046	0.026534		SCAF11_587	1.47644	0.027071		HSPB1_23	1.57333	0.139928
PPP4R3A_117127	1.34066	0.005592		MKI67_1098	1.46013	0.036225		U2SURP_202	1.56209	0.34493
PHF14_298	1.3335	0.044656		SAFB2_513	1.44323	0.021185		GNL1_8	1.5612	0.522226
CLASP1_1196	1.32771	0.005622		THRAP3_406;408	1.43765	0.044414		LMNA_406	1.55486	0.390336
ABCF1_108109	1.32573	0.038013		ALYREF_239	1.43731	0.037619		SSH1_812	1.5478	0.18309
DAPK1_696	1.32077	0.046155		SLC9A1_599	1.41952	0.033819		ENSA_43	1.54471	0.303936
SYDE1_645	1.3183	0.014299		AHCTF1_1533	1.40518	0.003508		ITGB1_785	1.54006	0.501046
MAGED2_191	1.29124	0.035925		SRRM2_250;252	1.39967	0.04814		UACA_271	1.53098	0.457587
PAK2_169	1.28045	0.014019		MCM3_711;713	1.38079	0.038446		CUL4B_193	1.52609	0.401433
ZCCHC8_479	1.28042	0.007525		AHCTF1_1513	1.37823	5.8e-05		MAP4_2145	1.52103	0.423132
DCK_74	1.27932	0.031029		PHF14_298;302	1.37443	0.047558		BUB1_655	1.51931	0.271927
GPS1_479	1.27762	0.030662		SP100_171	1.37078	0.008814		PPP2R5C_23	1.51909	0.324688
PACSIN2_399	1.27486	0.036277		MDC1_513	1.36996	0.030661		AHNAK_1123	1.5169	0.386411
ATF7IP_429	1.26023	0.030877		EPB41L2_87	1.35581	0.047241		SRSF2_101	1.51641	0.511259
SURF2_195	1.25534	0.001527		ARID1A_1184	1.34867	0.042931		RPS15_55	1.51623	0.406571
SRRM2_778780	1.25501	0.045759		NF1_2543	1.34674	0.021114		HMGN1_21	1.51347	0.531061
NUCKS1_202204214	1.25121	0.044956		TOP2A_1374;1377	1.33597	0.022479		TP53BP1_727	1.5125	0.049896
TRIM28_620	1.23258	0.029964		PRR12_917	1.32839	0.029489		CNOT1_1058	1.50572	0.249849
MKI67_1098	1.23047	0.033859		HUWE1_3662	1.32721	0.001531		MADD_1262	1.50568	0.449832
NUCKS1_202204	1.2276	0.022695		STRN_137	1.32568	0.005696		AHNAK_5589	1.50092	0.471325
FMNL1_1031	1.22758	0.01735		MATR3_748	1.31253	0.01778		RBM27_1012	1.49632	0.506002
SNX29_330	1.22685	0.008531		FAM117B_457	1.29781	0.040701		CHD1_1622	1.49586	0.399762
AMPD2_168	1.22476	0.036916		SRGAP1_944	1.29703	0.046749		MAP4_2147	1.49536	0.416711
CIC_20	1.22399	0.011372		MTSS2_456	1.29227	0.018545		ITGB5_782	1.49005	0.478842
MTMR2_631	1.22161	0.033905		MECP2_360	1.29219	0.034479		ITPRID2_665668	1.48771	0.302769
NAA10_213216	1.21914	0.009375		BRAT1_801	1.28939	0.047277		SPAG9_594	1.48736	0.519309
LARP7_338	1.21884	0.002624		MAP4K4_629;631	1.28768	0.042957		AHNAK2_842	1.4798	0.533071
PHF14_302	1.2177	0.045261		GINS2_182	1.26613	0.01581		PPP2R5D_461	1.47953	0.062056
CDK13_337342349	1.21602	0.03881		DENND5B_833	1.2504	0.031713		CDCA2_977	1.47877	0.100423
CDKN2AIP_133	1.21568	0.044526		RBM7_204	1.23272	0.04516		MAP7D1_454	1.46938	0.333669
MYO18A_1640	1.21533	0.049702		TMEM230_25	1.2273	0.035488		ANLN_688	1.46035	0.550119
CCDC6_52	1.21452	0.020533		TACC2_2134	1.2186	0.006383		ATP2B4_11621165	1.4579	0.495158
LATS1_181	1.2096	0.045088		DYNC1LI1_414	1.21794	0.033913		HSF1_121	1.45471	0.475378
TJP2_702	1.2083	0.014543		SYNRG_812	1.21003	0.015491		SLC4A7_1190	1.45448	0.489916
RANBP3_244	1.20755	0.020936		TNKS1BP1_893	1.20822	0.033386		SLC7A11_811	1.45184	0.592716
NSUN2_456	1.20403	0.020596		LARP7_338	1.20735	2.5e-05		PARP14_1403	1.44842	0.344631
SP100_157	1.2035	0.030169		MTMR3_647	1.20648	0.03015		VCP_784	1.44685	0.12288
ZC3H18_162	1.20342	0.016571		PBRM1_948	1.2042	0.005327		AHNAK_5293	1.44302	0.348635
C17orf75_18	1.2021	0.048318		STIM2_661	1.2018	0.047867		GRSF1_335	1.44141	0.480273
KIF3B_732735738	1.19875	0.029081		NCL_580	1.20179	0.013789		AHNAK_5195	1.43817	0.4093
RANBP1_188	1.19667	0.039368		KLC1_521	1.1983	0.03783		PKP2_878	1.43788	0.500826
SRSF11_483	1.19401	0.01626		ZCCHC8_479	1.19298	0.00901		BRD8_621	1.43767	0.103558
ATR_1989	1.19096	0.00905		MED13_326;330	1.1866	0.027817		MCM3_705711722	1.43731	0.134638
SYNRG_812	1.18933	0.048771		RANBP1_188	1.18637	0.014202		CALU_44	1.43467	0.467427
NUMA1_169	1.18737	0.037549		INPP5F_942	1.18567	0.030602		CEP170_1280	1.43362	0.422507
CEP170_1112	1.18569	0.005079		TRRAP_2077	1.18386	0.042282		SLC4A7_781	1.42313	0.383183
SCAF11_796	1.18541	0.012411		ZNF639_201	1.17724	0.04398		SLC4A7_761	1.42264	0.491262
STK11_31	1.18495	0.033721		ATF7IP_559	1.16868	0.046165		CDC42EP1_27	1.4217	0.531226
ARHGAP5_1218	1.17936	0.006165		HNRNPA3_360	1.16483	0.039569		PRDM8_507	1.41855	0.455814
ILF3_62	1.17673	0.008429		ANKS1A_318	1.1646	0.013762		EIF4EBP1_112	1.41506	0.415678
ZC3H7A_210	1.17021	0.047516		ZNF318_527	1.16331	0.027978		BASP1_196	1.41425	0.137738
TMF1_338344	1.16764	0.037181		CSK_78	1.16015	0.013876		CDC42BPA_1616	1.41187	0.569823
ADNP_921	1.16463	0.013878		TRIP11_1842	1.15777	0.012445		ANLN_141	1.41123	0.586326
ATF7IP_445	1.16352	0.012671		ZNF608_627	1.15749	0.017757		JPT1_17	1.4093	0.497354
HMGA1_53	1.16141	0.014308		MARCKS_145	1.15379	0.024989		TBC1D10B_158	1.40847	0.07982
CHAMP1_627632	1.16135	0.005758		TFIP11_59	1.15094	0.022055		HLA-A_359	1.40812	0.464674
STIM2_661	1.1606	0.015663		MIA3_406;407	1.15083	0.03296		NUCKS1_545861	1.408	0.309659
BAZ2A_509	1.15902	0.039688		FMNL1_1031	1.15078	0.030152		NOB1_325	1.40789	0.384841
DCK_13	1.15844	0.048912		ILF3_62	1.15037	0.002899		XRCC1_461485488	1.40782	0.05912
GOLGA4_266	1.15536	0.001523		BCL9L_1080	1.14827	0.046826		PPP1R12A_862871	1.40741	0.076593
FAM83G_356	1.15473	0.042162		EHBP1_1058	1.1469	0.014289		WIPF1_276	1.40497	0.349521
ERCC6L_820	1.15287	0.013215		RNF213_88	1.14608	0.043642		TOR1AIP1_156157	1.40488	0.088068
RABEP1_408410	1.15159	0.048897		GOLGA5_116	1.14465	0.048149		PRKCD_43	1.40163	0.262902
ZFYVE19_354	1.14998	0.022879		ARHGEF10_379	1.14425	0.014971		MTUS1_762	1.40046	0.397252
HDLBP_31	1.14754	0.023536		CAMSAP2_414	1.14266	0.022097		EPB41L2_513	1.39733	0.653131
C2CD5_852	1.14487	0.030908		NSUN2_456	1.14252	0.00769		RBM12B_278280	1.39679	0.181687
TJP2_913	1.14292	0.009412		TAB2_524	1.14133	0.049163		AHNAK_5400	1.39648	0.511071
CDK3_1415	1.14117	0.0152		PAK4_474	1.14112	0.048846		EIF4B_597	1.39558	0.472664
CHAMP1_282286	1.13846	0.045656		ZC3H18_162	1.14051	0.040841		TRIP6_135	1.39277	0.232764
HMGN1_89	1.13786	0.003202		ZFC3H1_1046	1.13863	0.034124		CCNL1_445	1.39209	0.521742
PRAG1_800	1.13594	0.013185		ATR_1989	1.13502	0.001476		URI1_442	1.39157	0.064418
MTCL1_776	1.13407	0.012432		EHBP1_335	1.13324	0.04973		SCRIB_703	1.39041	0.541052
CHAMP1_445	1.1329	0.007647		TMF1_338;344	1.13287	0.040942		PDE4D_190	1.38987	0.365422
GATAD2A_100107	1.13204	0.022921		MTSS2_643	1.12823	0.015636		TRIO_2671	1.38973	0.461025
GTF3C1_1611	1.13189	0.01014		HLCS_79	1.12626	0.021498		PRKD1_742	1.38904	0.156128
ACIN1_386	1.13151	0.034759		CHAMP1_627;632	1.12253	0.017701		BRD3_648	1.38903	0.386239
ATXN7L3_281	1.1309	0.04186		YWHAE_210	1.11636	0.024422		RRP15_5867	1.38788	0.252908
OSBP_240	1.12814	0.043748		RBMX_328	1.11578	0.034617		KCNIP4_150	1.38764	0.603276
TFIP11_59	1.1279	0.039433		CHAMP1_445	1.1152	0.026062		HMGB2_181	1.38199	0.644641
PRKD1_219	1.12703	0.018738		ZNF608_782	1.11243	0.01101		STK10_13	1.37893	0.490863
HERC2_1577	1.12679	0.014978		MLLT6_258	1.11027	0.034778		CARHSP1_32	1.37882	0.456388
PNN_347	1.12653	0.016198		SRRM2_316	1.10994	0.039502		NPM1_227	1.37536	0.479936
ASAP2_701	1.12414	0.007063		AHDC1_1476	1.10955	0.00816		UBE2O_515	1.37512	0.154967
KPNA3_60	1.12338	0.016401		DNMT1_143	1.10937	0.034452		CEP170_446	1.37483	0.436152
TJP2_1067	1.12226	0.006313		FRYL_2454	1.10806	0.042931		ANLN_912	1.37454	0.606922
PHKB_704	1.12068	0.046745		GPATCH8_758	1.10532	0.033173		CHD1L_628	1.37418	0.533722
CCNL1_352	1.11692	0.048856		INPP5E_233	1.10432	0.020495		CCDC43_188	1.37325	0.501285
CLASP2_336	1.1161	0.043811		PLCL2_1113	1.10401	0.045857		WDR44_262	1.37227	0.449735
HNRNPM_575	1.11197	0.028779		GTF3C1_1611	1.10357	0.030125		IQGAP1_330	1.37214	0.44943
UPF3B_169	1.11153	0.011996		MED13_395	1.10188	0.0314		CDC42BPB_1643	1.37192	0.209191
SLU7_215	1.10919	0.043714		VPS13D_1761;1765	1.09826	0.016386		TOPBP1_860	1.37173	0.149937
SRRM1_558560	1.10878	0.015361		HNRNPA3_358	1.0946	0.026405		PRKD2_876	1.37071	0.43435
SRRM1_220	1.10727	0.023433		ARHGAP17_575	1.09332	0.017955		USP34_487	1.37057	0.45323
ZNF318_527	1.10536	0.029486		ZC3H13_1033	1.09186	0.034629		REXO4_96	1.36779	0.649129
SMG9_451	1.10522	0.023002		SRRM1_409	1.0918	0.010009		BRCA1_1524	1.36692	0.099095
RBBP6_984	1.10504	0.035557		LYST_2105	1.09135	0.048856		TNS3_573	1.36507	0.240395
TRMT1L_66	1.10265	0.040454		MPHOSPH8_51	1.09099	0.011318		RCN1_211	1.36298	0.17508
ZNF451_1027	1.10252	0.047691		THOC5_307;312;314	1.08627	0.035586		CKAP5_1860	1.36296	0.283802
SF3B3_1200	1.10217	0.011487		EEF1D_162	1.08036	0.026669		SEC63_742748	1.36239	0.079156
MPHOSPH8_51	1.10193	0.009074		BRF2_385	1.07632	0.038473		ARHGEF7_776	1.35954	0.221777
TP53BP1_14261430	1.10034	0.037391		SF3B1_434	1.07409	0.04342		CTNNA1_641652655	1.35912	0.077428
TKT_287	1.09918	0.019438		ABL1_718	1.06712	0.029212		HNRNPA1_368	1.35614	0.33424
FNDC3A_203	1.09807	0.014179		PFKP_386	1.06375	0.012722		RPL32_60	1.35392	0.433521
HNRNPR_252	1.09762	0.019507		SRRM1_645;647	1.04745	0.014663		HSP90B1_774786	1.35386	0.10331
MYSM1_340	1.09606	0.015849		NUP214_434;437	1.0472	0.048375		AHNAK_4425	1.35254	0.536714
SRRM2_455456	1.09595	0.048001		CLINT1_227;232	1.04511	0.045133		CAST_40	1.35196	0.43777
SYNJ1_1565	1.09554	0.012918		RSF1_604	1.04242	0.006899		KIAA1143_115	1.35139	0.46889
FASN_2204	1.09189	0.049987		FOXK1_465;468	0.958523	0.042332		RRP15_58	1.34935	0.302479
KLC1_231	1.09187	0.049704		SF1_82	0.955735	0.018159		CUL4A_40	1.34703	0.55851
NCOA3_857	1.09072	0.008734		FLNA_2327	0.95329	0.020968		ARFGAP2_368	1.34698	0.599695
PHC1_664	1.09018	0.007752		CASP8AP2_567	0.950135	0.023855		GEMIN5_757	1.34677	0.454478
CTTNBP2NL_568	1.09016	0.016364		ACIN1_1004	0.944274	0.046671		BAD_75	1.34668	0.258864
CLASP1_636	1.08992	0.031533		AJUBA_136	0.941273	0.028831		SH3PXD2B_771	1.34662	0.572933
SRRM2_19721975	1.08865	0.048905		RBM14_582	0.940997	0.042574		ANLN_339	1.34657	0.285924
HIRIP3_196199	1.08787	0.019347		NIBAN2_641	0.928469	0.048175		AKAP13_1876	1.34241	0.454007
KMT2D_1671	1.08489	0.027258		MYO18A_140	0.926375	0.047674		NUCKS1_54	1.34195	0.217457
MPHOSPH8_85	1.08432	0.015741		TRA2A_208	0.923742	0.049224		HMGA2_101105	1.34191	0.108198
HRH1_380	1.0787	0.035511		ZC3H18_534	0.920712	0.019295		DBNL_178	1.3407	0.561966
PRCC_157159	1.07845	0.041452		MAP4_2296	0.906754	0.039389		MCM3_705711713	1.33991	0.17321
CDK12_332333334	1.07806	0.015806		INTS1_1327	0.905264	0.031612		AHNAK_5530	1.33862	0.528822
PIK3C2A_259	1.07723	0.025784		DPY19L1_46	0.904358	0.007983		EIF4H_21	1.33757	0.543381
PRRC2C_2105	1.0737	0.034704		STK10_438	0.904034	0.036949		ZCCHC17_114	1.33584	0.198757
EIF4B_445	1.06675	0.020153		MYOF_1781	0.901551	0.038676		DAB2IP_86	1.33581	0.384981
STIM2_680	1.05993	0.040304		AKAP11_448	0.901521	0.044748		BAZ1B_204	1.33382	0.38258
PRPF3_619	1.05592	0.04869		KPNA2_126	0.901003	0.045259		WFS1_32	1.33226	0.430931
PLCL2_1113	1.05524	0.046741		DAXX_690	0.897003	0.03536		RBM10_732736738	1.33198	0.141453
FIP1L1_492	1.05169	0.013542		CHAF1B_485	0.896899	0.00601		OSBPL11_194	1.33144	0.132123
ZC3HAV1_257	1.045	0.010237		NIPBL_280	0.896302	0.004066		ARHGEF40_1082	1.33021	0.157859
ZNF395_449	1.04438	0.013273		FARP1_427	0.895591	0.03254		NUCKS1_132144	1.32954	0.289597
TRIM28_599	0.943439	0.044395		MPDZ_230	0.894168	0.034384		ZFHX4_506	1.32901	0.53933
TAOK1_445	0.939002	0.045789		WTAP_287	0.888487	0.016482		CUX1_1496	1.32807	0.472982
MRTFA_450454	0.937555	0.010471		MCMBP_298	0.888238	0.025069		GPRIN1_237	1.32803	0.530751
KIAA1109_1305	0.929104	0.008396		CCDC15_14	0.882878	0.045438		PARVA_28	1.32787	0.43372
SHB_388	0.925619	0.044037		RPL32_131	0.881565	0.004451		HLA-A_356	1.32737	0.314706
AKT1S1_202203212	0.925189	0.041023		SYMPK_494	0.878845	0.028037		MARCKSL1_104	1.32418	0.243843
DLC1_986	0.923661	0.035845		PHACTR2_53	0.877557	0.047733		HECTD1_1387	1.31835	0.076659
ANKLE2_802	0.921025	0.019162		DDX17_599	0.877551	0.033134		TOR1AIP1_157163164	1.31695	0.097887
VCL_604	0.920908	0.041113		ZFX_274	0.876927	0.041519		TUBA1B_272	1.3168	0.38341
IQSEC1_512	0.919089	0.046883		PPP1R35_87	0.876745	0.022015		RTF2_287	1.31676	0.446588
OPHN1_703	0.916517	0.048724		CTU2_419	0.876691	0.013056		RPL32_62	1.3157	0.570536
SIPA1L2_148	0.915908	0.047385		SLC12A7_973	0.875117	0.039182		EPHA2_577	1.31543	0.657763
TBX2_386	0.915048	0.032817		MEF2D_251	0.873445	0.017459		UBR4_1647	1.31414	0.069307
CDK17_9	0.912712	0.00367		VCL_822	0.870879	0.026824		TRA2B_215	1.31396	0.179212
ZFX_274	0.911997	0.037518		ZEB1_322;324	0.869841	0.016032		EPHA2_579	1.31326	0.610234
PHC3_609616	0.910943	0.03719		RBM14_280	0.86644	0.030988		PAGR1_237	1.31245	0.239855
ANAPC1_5160	0.910522	0.030107		NAV1_760	0.863711	0.037774		CASP7_37	1.31121	0.584959
CD44_686	0.907075	0.047405		CORO7_21	0.862315	0.038459		SAP30BP_1822	1.31076	0.089802
FTSJ3_573	0.906079	0.021322		PHAF1_373	0.862242	0.038577		CARMIL1_880	1.31047	0.478348
CEP350_1061	0.902514	0.019581		MSANTD2_48	0.860493	0.027751		VASP_322	1.30833	0.481135
NR2C2_46	0.900996	0.001356		NAV1_312	0.857736	0.038188		JPT1_8788	1.30814	0.61186
MAP4K4_639	0.898923	0.049283		CWF19L2_479	0.856392	0.022454		WBP11_353361364	1.30763	0.078246
XRN2_448	0.895592	0.04827		MSL1_442	0.855225	0.047205		RPLP2_17	1.30705	0.422439
CD44_718	0.894799	0.042826		PIKFYVE_1544	0.853637	0.000139		KIAA1522_971	1.30481	0.313383
CDC23_596	0.894554	0.026214		PKP4_314	0.848022	0.04936		CTTN_261	1.30473	0.404724
PRSS48_757685	0.888696	0.043407		ZC3H18_893	0.847638	0.01556		ITPRID2_593	1.30452	0.534894
PCM1_977	0.886727	0.01685		WIZ_1012;1017	0.842511	0.029128		RPS28_23	1.30448	0.551614
PLEC_4642	0.883357	0.042197		UBXN7_280	0.839984	0.033716		SMARCAD1_124127132	1.30389	0.220473
TRIP6_189	0.87971	0.027995		KANK1_193	0.838777	0.013065		LIMA1_726	1.30339	0.259657
SETD2_321323	0.879257	0.049403		RB1_821;826	0.83361	0.043402		HLA-A_362365	1.30238	0.30744
TFEB_331	0.876653	0.001906		WIZ_996	0.827565	0.010845		USP10_77	1.30192	0.142186
TRIP12_424	0.873429	0.002191		NSMCE3_64	0.82695	0.039283		H2AX_140	1.30177	0.065992
GTF3C1_1652	0.870703	0.035488		DENND4C_1297	0.825999	0.011727		PDLIM7_111	1.30134	0.576353
ZYX_281	0.867288	0.00765		RIF1_1427	0.820736	0.042702		NUP98_1099	1.30127	0.27577
TRIM24_10251028	0.863796	0.02861		RUNX1_21	0.81474	0.02812		SMARCAD1_79	1.30095	0.224447
SENP7_24	0.862935	0.01093		ATRX_92	0.814419	0.03159		ERBIN_485	1.3009	0.314348
PCYT1A_233	0.862284	0.040335		ZMYM4_1181	0.813058	0.014309		BRCA2_70	1.29977	0.084444
PAN2_867	0.861525	0.032378		SUPT5H_108	0.809917	0.015156		MVB12A_95	1.299	0.580295
PLEC_4382	0.860797	0.03284		MFF_81	0.805131	0.026357		KNL1_60	1.29827	0.140308
TBC1D17_620	0.860526	0.009339		RSBN1_81	0.800172	0.017115		PLEKHA6_314	1.29799	0.103581
RPP38_235	0.860289	0.0189		RPL15_197	0.796863	0.023588		SUGP2_315	1.29734	0.131701
HNRNPUL1_718	0.859594	0.017505		RALGPS2_361	0.796374	0.047139		SBNO1_794	1.29729	0.096176
RAVER1_584	0.858586	0.035637		RNF34_256	0.7962	0.018407		CAST_179	1.29679	0.163909
MAP1B_2305	0.857784	0.007667		LIN9_297	0.795308	0.035503		PRKAB1_108	1.29648	0.196801
HJURP_486	0.857434	0.024046		OSBPL5_12	0.79146	0.020458		UBE2T_184	1.29646	0.130057
WIZ_996	0.855703	0.017831		PATL1_179;184	0.784582	0.008408		MARCKSL1_22	1.29616	0.232971
MKI67_1861	0.85193	0.029877		DIP2C_72	0.782808	0.032409		REEP3_210	1.29556	0.187448
ACTG1_234	0.849351	0.038398		SCAF1_992;1001	0.77882	0.006335		SRI_172	1.29461	0.528374
NAV1_452	0.848668	0.031602		CCNL1_374	0.778517	0.030003		KIAA1671_284	1.29454	0.261851
ZC3HC1_335	0.847425	0.02097		OSBPL3_288	0.775964	0.014077		RB1_811	1.29258	0.106167
TP53BP1_1656	0.846515	0.001996		RAVER1_584	0.774904	0.027762		MARCKSL1_120	1.29121	0.15385
RBM14_280	0.84519	0.030663		WRAP53_85	0.771523	0.042569		EPHA2_588594	1.28896	0.668101
HJURP_473	0.844618	0.03554		TRIM33_862	0.765577	0.041983		CAMKK1_458	1.28788	0.099994
AHCTF1_2089	0.83966	0.01098		RB1_794	0.761962	0.015325		ANLN_913	1.28726	0.637314
LMNB2_37	0.839313	0.029197		CENPC_734	0.755523	0.003342		DDX5_30	1.28662	0.659077
CENPC_734	0.835169	0.000234		MTA2_534	0.747805	0.027271		FRMD5_306	1.2849	0.581731
BAP18_106	0.83301	0.041543		MYLK_365	0.741955	0.003494		LIG3_876	1.28464	0.495394
BCAR1_139	0.830343	0.005384		DTL_557	0.740717	0.010605		TJP1_1278	1.28442	0.403453
MYLK_365	0.830188	0.025028		FLYWCH2_21	0.740703	0.014914		FEN1_349	1.28432	0.668343
C2CD2_441	0.829507	0.046951		STARD13_449	0.740608	0.005023		EIF4B_285	1.28409	0.534899
SCAF11_608	0.823125	0.022256		PDS5B_1406	0.732811	0.041453		SEC31A_351	1.28369	0.247432
CHTF18_871	0.822108	0.020186		MIER1_377	0.726943	0.023964		BRPF3_928	1.28331	0.166969
AFAP1_711	0.821713	0.00681		DTL_428	0.723482	0.029374		FAT1_4235	1.28302	0.674805
MDC1_299301	0.819271	0.026148		NUP133_50	0.718443	0.031313		SSRP1_444	1.28299	0.29617
TCOF1_983	0.817898	0.014778		KNL1_1675	0.711137	0.015528		CENPC_528	1.28255	0.176158
LIN9_297	0.816908	0.015525		MDC1_299;301	0.7102	0.008118		HDGF_239	1.28152	0.201245
NOLC1_686	0.815712	0.031471		DPF2_248	0.708304	0.000225		FUBP3_76	1.28147	0.407393
DPF2_248	0.810604	0.032542		AP1M1_154	0.707109	0.047631		LIMA1_601	1.28143	0.61601
GEMIN2_81	0.81017	0.041923		RNF20_526	0.694994	0.00081		SH3RF1_800	1.28076	0.463794
STARD13_449	0.807937	0.048837		MCM3_668;672;674	0.692202	0.018681		EIF2B5_717718	1.27787	0.160792
NDE1_282	0.807237	0.031345		INTS3_995	0.685482	0.037042		WIPF1_342	1.27786	0.311707
PRKACB_339	0.805171	0.010799		CENPC_89	0.671052	0.022966		CIRBP_148	1.27721	0.508355
UBXN7_280	0.804777	0.029508		ZBTB20_431	0.657857	0.0266		SP100_394	1.27704	0.516049
GLI2_824	0.804765	0.017797		PDS5A_1208	0.651622	0.048536		HMGN3_31	1.27623	0.607558
KPNA2_62	0.803221	0.044279		CREB1_257	0.62797	0.028128		RNF213_88	1.27565	0.09745
NUP153_529	0.802388	0.047513		NUCKS1_179;181	0.610293	0.036289		KNL1_1675	1.27407	0.24041
ACBD5_172	0.801928	0.023615		ZC3H13_1065;1068	0.607218	0.009024		NPM1_139	1.27302	0.445809
RSBN1_81	0.800016	0.000712		TP53BP1_552	0.606833	0.008102		CD44_697704	1.27275	0.409829
MYO10_1883	0.798879	0.013796		SRRM2_377;398	0.605456	0.021486		SEC22B_168	1.27267	0.551979
VAMP5_48	0.797117	0.00084		RALY_286;288	0.595327	0.016875		ZC3H13_25	1.27108	0.332342
LMNB1_2023	0.796502	0.013305		PDS5B_1121	0.590471	0.038637		C2orf49_110	1.27059	0.617237
SF3A1_383	0.795778	0.045592		AHNAK_3692	0.588916	0.008424		CORO7_465	1.27038	0.539689
POLDIP3_368	0.795011	0.028325		SRRM2_2599	0.565528	0.009089		NELFE_91	1.27026	0.41257
NSRP1_275	0.791608	0.015761		PRPF38B_527;529	0.54884	0.002968		EVI2B_263	1.26996	0.682637
LRRFIP1_16	0.790663	0.035146		MDC1_453;455	0.548787	0.001786		HAUS8_21	1.26971	0.454195
STXBP5_782	0.790545	0.041004		HUWE1_649	0.543555	0.048294		USP7_155	1.26957	0.415381
LMO7_1178	0.790475	0.00653		TP53BP1_294	0.536334	0.000795		CAV2_2023	1.26794	0.244501
INCENP_73	0.790424	0.003863		MTA1_564	0.518393	0.049849		KIF2C_192	1.26779	0.259507
PBK_19	0.790079	0.000662		TOP2B_1466	0.504306	0.000945		AHNAK_5620	1.26772	0.276176
RBM14_618	0.789185	0.025215		PLEKHH3_30	0.493913	0.046641		PAM_918	1.26747	0.6201
TASOR_694	0.787021	0.028766		SAMD4B_165	0.487832	0.043396		EGFR_1166	1.26705	0.517458
CHAMP1_286297	0.784017	0.038518		ZNF532_314	0.481798	0.048638		KSR1_888	1.26612	0.097285
ZCCHC7_482	0.777941	0.020411		SCAF1_989	0.472247	0.006903		DDX5_519	1.26608	0.603114
ARHGAP35_970	0.774282	0.005391		PAPOLA_545	0.470731	0.001309		NES_346	1.26518	0.280715
NIPBL_757	0.774257	0.017046		ZC3H8_77	0.466445	0.028438		SQSTM1_366370	1.26421	0.250819
PUS7_90	0.772967	0.02859		RB1_841	0.466074	0.010116		PHLDB1_580583	1.26362	0.260138
DNTTIP2_117	0.769897	0.046096		ZC3H18_67	0.435907	0.001631		EIF4G1_1077	1.26358	0.474143
TLK2_99	0.769447	0.044269		TP53BP1_1101	0.415306	9.5e-05		POLR1A_1429	1.26324	0.100165
DTL_557	0.76694	0.025264		TP53BP1_1094;1101	0.391861	0.013235		RPL13_77	1.26292	0.295411
STMN1_1625	0.766039	0.045738		SMARCAD1_124;127	0.385344	0.002277		TRIM22_383	1.26272	0.534298
ATG16L1_269	0.764341	0.02978		RALY_288	0.35935	0.000316		KIAA1671_244	1.26227	0.615897
TOP2A_1213	0.763474	0.01394		ZC3H18_67;74	0.313312	0.002495		MFF_19	1.26184	0.342356
HMGA1_36	0.762268	0.006131		RALY_298	0.305855	0.000204		DTL_485	1.26179	0.263198
FLYWCH2_21	0.761405	0.028469		PNKP_118	0.226018	0.00012		SAFB2_513	1.26158	0.194882
NOLC1_607610	0.760701	0.031326		p>0.05 below this line				HNRNPK_116	1.25968	0.338021
CDCA2_936	0.760252	0.017204		GTF2I_988	8.79135	0.063061		OSBPL5_12	1.25909	0.144483
GOLGA3_465	0.758339	0.034846		NUCKS1_54;58;61	4.49498	0.059421		NCOA2_579	1.25907	0.579728
ACIN1_67	0.757131	0.03085		EIF4EBP1_112	2.89187	0.151597		MCM3_160	1.25837	0.307243
NUCKS1_179181	0.755702	0.025824		NCL_619	2.70954	0.07541		GEMIN2_81	1.25757	0.068685
PSIP1_177	0.754728	0.003452		GNL1_8	2.08138	0.052616		MET_966	1.25747	0.697349
INO80E_90	0.753971	0.035866		YBX1_174	2.07878	0.390766		LMBRD2_689	1.25693	0.600594
CREB1_257	0.751983	0.020637		TRIM28_501	2.04099	0.098018		DDX50_41	1.25601	0.646717
RSF1_397	0.75074	0.013359		SRRM1_684	2.03587	0.220466		TOR1AIP1_154156157	1.25597	0.156229
CDCA5_209	0.750038	0.011546		IFI16_575	1.85433	0.233697		SNX2_185	1.25589	0.136996
ATRX_662	0.74965	0.040654		PRRC2C_2694	1.8079	0.253375		ZNF800_317	1.25527	0.274443
CALD1_12	0.749356	0.006386		MAP4_2008	1.79165	0.123382		EFNB1_283	1.25515	0.684384
RACGAP1_579	0.744686	0.027187		HSPB1_23	1.79021	0.123969		EVI2B_280	1.25509	0.617355
SYMPK_494	0.742685	0.005466		AMPD2_190	1.78576	0.178105		HSP90B1_786	1.25474	0.322792
BAZ1B_347349	0.741701	0.02158		SEC22B_168	1.732	0.195943		ZNF609_1055	1.25412	0.586871
ATRX_92	0.739459	0.001141		CAP2_301	1.73195	0.328532		DTX2_236	1.25406	0.209823
PPP4R3A_127	0.739404	0.014022		AP3D1_571	1.69716	0.147181		PAPOLA_24	1.25308	0.405688
TRIM33_862	0.739133	0.030508		EPHA2_588;594	1.69187	0.35419		CLIP1_348	1.25283	0.209644
DDX46_295296	0.737776	0.0436		NSD1_563	1.69087	0.276585		MIA3_197	1.25212	0.104991
TACC3_558	0.732763	0.02618		SLC38A2_22	1.67881	0.058727		PIGB_39	1.25203	0.499896
SCAF1_9921001	0.730401	0.018501		MTOR_1261	1.67611	0.261083		ERCC6L_946	1.25202	0.080773
FAM193A_1249	0.730068	0.026549		MAP4_2181	1.67062	0.166768		PATL1_6	1.25197	0.345499
CENPC_89	0.729771	0.008247		HDGF_132	1.66678	0.120607		DOP1B_681	1.25187	0.087459
MKI67_1679	0.726719	0.008681		C2orf49_110	1.65995	0.054788		ZNF318_79	1.2509	0.497864
COIL_303	0.723501	0.033787		AP3D1_430	1.65397	0.095781		ARAP3_1444	1.25066	0.4893
CLIP1_287	0.721216	0.005444		MAP4_2073	1.64499	0.204339		ABLIM3_394	1.25035	0.42531
ZKSCAN8_193	0.720602	0.023287		PLIN3_31	1.64167	0.163315		NHS_1062	1.25031	0.225229
INTS3_995	0.712609	0.001412		CDC42BPB_1643	1.638	0.119894		RAPH1_979	1.24975	0.542899
ZNF638_623	0.711391	0.041453		ARHGAP17_162	1.63745	0.259325		SCARB1_474	1.24962	0.608198
RAD18_99	0.710144	0.034009		JPT1_87;88	1.62147	0.264423		IQSEC2_412	1.24951	0.570941
TMF1_364	0.71005	0.027507		ARHGAP35_769;773	1.62038	0.158232		LIG1_229	1.24912	0.501584
SCAF11_318	0.709389	0.006507		ZYX_15	1.61793	0.07574		CHAF1A_873	1.24906	0.280363
MIER1_377	0.708984	0.018842		DDX50_41	1.60814	0.249775		EPHA2_892897	1.24878	0.604004
CENPT_47	0.708538	0.008739		VASP_322	1.6076	0.135024		CDC42EP1_25	1.24797	0.716006
TJP1_354	0.70384	0.019868		USP34_487	1.60522	0.152437		ZHX3_680	1.24789	0.101781
MTA1_576	0.702597	0.020514		SRRM2_1218;1219	1.60092	0.102509		MYO18A_20412043	1.24692	0.515826
SRRM1_778784790	0.702207	0.005945		AHNAK2_842	1.59016	0.1727		MAP4_2073	1.24656	0.612135
AHNAK_4220	0.701779	0.020686		MAP4_2072	1.589	0.247779		MYLK_1768	1.24544	0.610004
PRRC2C_335	0.697245	0.038213		PRKAA1_508	1.58753	0.155181		ATAD5_566	1.24506	0.139567
ZBTB20_431	0.696635	0.045113		MDC1_659	1.58349	0.186118		BCL9L_1080	1.24487	0.24894
CHAF1B_485	0.696293	0.012561		ITPRID2_352	1.5726	0.1955		AHNAK_5749	1.24467	0.583739
PRKCA_638657	0.694967	0.002189		CDC5L_273	1.57096	0.39743		RIF1_2205	1.24464	0.527218
ZMYM4_1181	0.694551	0.026766		ATM_1881	1.55729	0.095616		CUX1_1454	1.24451	0.171262
ANLN_553562	0.693204	0.017775		AHNAK_2580	1.55106	0.208745		RPS6KC1_282	1.24435	0.265272
COIL_305	0.690389	0.029144		PIGB_39	1.54746	0.080713		GIT1_410	1.24326	0.222888
WASHC2A_437	0.6894	0.044416		SRRM2_818;820	1.54179	0.134215		LMNA_636	1.24251	0.238042
MCM4_120	0.685781	0.002617		MAP4_2145	1.54132	0.18293		LIG3_227	1.24198	0.281628
NUP153_699	0.683559	0.004037		BASP1_36	1.54013	0.195418		SEMA3A_744	1.24197	0.588859
CENPF_3023	0.68109	0.014996		TRA2B_29;33;37	1.53971	0.161041		IRF2BPL_540	1.24178	0.42502
MDC1_453455	0.679997	0.018896		DBNL_291	1.53818	0.246062		AHNAK_1452	1.24145	0.26656
RNF20_526	0.678144	0.008592		DMXL2_1151	1.53436	0.218555		CHAF1A_123	1.24109	0.321165
PDS5A_1208	0.67804	0.001666		LMBRD2_689	1.53382	0.237695		FNIP1_593594	1.24108	0.350575
EYA3_269	0.673928	0.007289		HSF1_121	1.5333	0.248723		PBK_19	1.24106	0.091609
TP53BP1_727	0.673117	0.029206		VIM_29	1.52652	0.083964		SCYL2_677	1.24096	0.183497
HSP90B1_774786	0.672049	0.032698		BAD_75	1.52603	0.060579		MLPH_510	1.24063	0.477647
NOLC1_508	0.668473	0.044324		ZMYND8_652	1.5213	0.216903		RFC1_193	1.23905	0.243316
RPAIN_18	0.666849	0.000946		MAP4_2147	1.51905	0.163547		HNRNPM_513	1.2389	0.189642
OSBPL8_54	0.666652	0.049973		FRMD5_306	1.51885	0.235043		ANLN_485	1.23815	0.230489
MCM3_672674	0.657995	0.015074		TAGLN2_163	1.51502	0.195372		TBC1D23_571	1.23766	0.074661
GEMIN8_124126	0.651038	0.019202		ABCF2_349	1.50601	0.181206		BRD4_1201	1.23679	0.677114
PDS5B_1406	0.651026	0.007817		BAZ1B_312	1.50096	0.224277		MTF1_305	1.23669	0.342419
BOD1L1_1077	0.650734	0.041515		CWC25_316;318	1.50062	0.529598		TRAPPC9_566	1.23582	0.553655
TRIP12_991997	0.649342	0.018518		R3HDM2_37	1.49993	0.068052		SON_2129	1.2355	0.390665
MCM3_668672674	0.644545	0.003171		CAV2_18;19;20	1.49702	0.204664		PICALM_315	1.23549	0.128479
ZC3H13_10651068	0.64234	0.014286		NELFE_91	1.49247	0.078559		TRPS1_10811085	1.23549	0.297692
WIZ_1480	0.635368	0.005301		IQGAP1_330	1.48976	0.083463		LIMA1_365	1.23513	0.423652
OSBPL5_12	0.628598	0.026726		AHNAK_572	1.48728	0.22117		ATRX_875876	1.23508	0.323414
NCAPD3_1474	0.628494	0.046713		UBE2O_515	1.48439	0.229326		EHBP1_427	1.23507	0.059336
KIF2C_633	0.626655	0.000485		ARHGAP35_769	1.48214	0.239847		PPP6R1_635638	1.23455	0.173623
ATAD5_44	0.620241	0.025198		RBMXL1_161	1.48128	0.228019		TOP2B_1452	1.23358	0.475807
PRPF38B_527529	0.617117	0.005361		FCHO2_289	1.47656	0.16638		MARCKSL1_85	1.23324	0.27393
SRRM2_2599	0.613419	0.00058		SARNP_60	1.47339	0.056029		HNRNPC_233238239	1.23289	0.061453
MCM3_672	0.611614	0.021578		DBNL_178	1.47077	0.184294		HNRNPU_286	1.23256	0.308457
TP53BP1_552	0.605757	0.020055		SLC4A7_1190	1.47073	0.233689		HTATSF1_479	1.23234	0.3858
MCM3_668672	0.605338	0.015593		DMXL1_1258	1.4696	0.240508		RHPN2_639	1.23148	0.173971
ILF3_368	0.602538	0.013727		RBM12B_278;280	1.46918	0.146586		FAM117B_457	1.23108	0.274268
NCL_121	0.596031	0.044246		NFIC_438	1.46818	0.194698		SIN3A_277	1.23015	0.40368
GNL3_490494	0.588315	0.046229		TRA2B_29;33	1.46803	0.288908		ITPR3_916	1.22997	0.099384
RB1_841	0.58643	0.005189		PRKAB1_108	1.4639	0.084865		SRRM2_973974	1.22992	0.416018
RALY_286288	0.578554	0.013968		CTNND1_206	1.46269	0.208596		AHNAK_1010	1.22979	0.659685
NUMA1_2047	0.572234	0.024344		EPN1_419	1.45892	0.26265		ANLN_661	1.2295	0.332963
PDS5B_1121	0.564958	0.011497		FCHO2_478;488	1.45829	0.460957		NFKB1_893	1.22939	0.132018
KNL1_1675	0.558164	0.043093		UBR5_637	1.45442	0.167135		EIF2AK3_844	1.22916	0.358097
BRPF3_928	0.557971	0.014964		RAPH1_845	1.45432	0.074943		SAMHD1_616	1.22905	0.638013
NPM1_199	0.549168	0.013956		ARHGEF40_1082	1.45422	0.272679		MARCKS_167	1.22894	0.564047
TOP2B_1466	0.54542	0.001275		ACIN1_216	1.45368	0.247801		REPS1_736	1.22864	0.527035
TP53BP1_294	0.535999	0.001023		CDCA3_94	1.45353	0.280984		MBD4_415	1.22857	0.402119
ZMYND8_797	0.527811	0.041292		ARFIP1_132	1.45199	0.054044		SMARCC1_350	1.228	0.34205
ZC3H13_25	0.518885	0.030808		HMGN1_21	1.45193	0.645695		EIF4B_18	1.2276	0.2635
ISY1_222	0.508453	0.009457		FNIP1_593;594	1.45191	0.153988		NSD1_563	1.22751	0.728162
PAPOLA_545	0.485235	4.2e-05		TBC1D10B_158	1.45037	0.320099		ARHGAP29_930	1.22712	0.371223
SCAF1_989	0.459695	0.013566		HRH1_230;233	1.4424	0.099049		HNRNPA2B1_236	1.22591	0.226313
ZC3H18_67	0.45489	0.000493		U2SURP_202	1.44239	0.323388		HLA-B_359	1.2253	0.185662
ZC3H8_77	0.445221	0.006256		SMG9_32	1.43909	0.086754		ABLIM3_493	1.22503	0.500724
TP53BP1_1101	0.421562	0.000613		PRDM8_507	1.43776	0.221391		VPS50_595	1.22499	0.087437
PNKP_118	0.407899	0.007597		SNX17_437	1.43619	0.201282		NUMA1_2047	1.22488	0.462838
RALY_288	0.391929	0.003054		PPIP5K2_1180	1.43594	0.202971		HSPA8_638	1.2248	0.116539
TP53BP1_10941101	0.379848	0.009599		ZNF609_1055	1.43464	0.273299		DENND5B_833	1.22473	0.192852
SMARCAD1_124127	0.373595	0.008198		CKAP5_1860	1.43228	0.276851		JPT1_54	1.22408	0.213484
ZC3H18_6774	0.323664	9.7e-05		EIF2AK3_844	1.43195	0.224557		MYLK_1760	1.22394	0.709713
RALY_298	0.256277	0.011895		ZNF644_199	1.43106	0.449531		NOP2_181185	1.22308	0.087577
p>0.05 below this line				ITGB5_782	1.42889	0.053727		MARCKS_163167	1.22304	0.260503
GTF2I_988	14.1812	0.055129		MYO9B_1281	1.42811	0.548771		NF2_1013	1.22303	0.718319
SRRM2_1233	3.70079			HMGB2_181	1.42633	0.543828		PHACTR4_557	1.22288	0.408494
NUCKS1_545861	3.19247	0.087418		SPECC1_37	1.42616	0.228132		CALD1_12	1.22278	0.110106
NCL_619	3.07313	0.063345		USP32_1416	1.42603	0.192585		HNRNPK_380	1.22256	0.341091
YBX1_174	2.38565	0.342584		JPT1_131	1.42372	0.244055		AAK1_1093	1.22247	0.217816
EIF4EBP1_112	2.04364	0.266732		PRPF4B_328	1.42255	0.225451		ACIN1_863	1.22235	0.268347
TRIM28_501	2.04176	0.102036		SEPTIN9_60	1.42202	0.222569		GRAMD1A_80	1.22116	0.543431
SRRM1_684	1.99053	0.221779		SPECC1_315	1.42123	0.210041		HAUS8_70	1.22112	0.488576
MYO9B_1281	1.90992	0.295453		LMNA_636	1.42089	0.128703		PHKA2_729	1.22082	0.435258
TCEAL3_125	1.90633	0.062088		FEN1_349	1.42019	0.317617		RANBP2_1509	1.22081	0.346904
IFI16_575	1.89917	0.225973		SH3D19_389	1.41897	0.176781		DKC1_21	1.22073	0.321955
ZMYND8_652	1.71012	0.203178		GRSF1_335	1.41734	0.150096		DOCK6_1308	1.22049	0.251145
CTNND1_115	1.70983	0.212263		PCM1_386	1.41629	0.126344		GPRIN1_471	1.22043	0.614125
AP3D1_571	1.705	0.171358		CDC25B_563	1.41585	0.116093		PCNP_147	1.22039	0.595888
SPAG9_226	1.67542	0.471712		CAST_545	1.41582	0.07538		MAVS_419	1.22028	0.70765
VIM_29	1.67301	0.055899		CHD1L_628	1.41547	0.286718		GNL1_344	1.2201	0.135703
SRRM2_1219	1.66679	0.153175		WDFY3_2492	1.41452	0.057698		EIF3CL_178181182	1.21972	0.095156
ACIN1_216	1.65019	0.208602		EIF4B_597	1.41425	0.098089		RBM39_121	1.21967	0.600277
SRRM1_374	1.645	0.277416		SRSF11_366;368;370	1.41325	0.394299		AHNAK_4850	1.21927	0.105608
PRKAA1_508	1.64208	0.199939		UNC13B_436	1.41299	0.268198		THOC2_1443	1.21903	0.538278
AMPD2_190	1.64138	0.157986		MADD_1262	1.41263	0.201924		SUZ12_583	1.21828	0.494284
RBMXL1_161	1.63442	0.178855		ANLN_339	1.41234	0.075337		SH3KBP1_181	1.21819	0.374324
MAP4_2008	1.62322	0.315048		JPT1_17	1.41234	0.391906		ACTN4_191	1.21804	0.499633
ANP32B_244	1.59678	0.149631		PAM_918	1.4113	0.396636		BNC2_532	1.21656	0.381214
AKAP6_1335	1.5805	0.067601		ANLN_688	1.41119	0.315376		VPS13C_3641	1.21652	0.261633
SRRM1_655	1.57984	0.259913		GTF2F2_248	1.41021	0.14502		TBC1D2_186	1.21593	0.240661
TP53BP2_361	1.57718	0.361504		NCOA2_579	1.40961	0.236005		BCL9L_116118	1.2157	0.612473
TRA2B_2933	1.57575	0.180907		FUBP3_76	1.4081	0.214498		SMARCE1_385	1.21555	0.395545
HDGF_239	1.54768	0.075924		TBC1D23_507	1.40525	0.283194		TRIM28_824	1.21536	0.434421
MZT2B_152	1.54413	0.144161		RMDN3_299	1.40524	0.076166		PLEKHA2_349	1.2153	0.633339
THRAP3_406408	1.54298	0.08017		SAMHD1_616	1.4047	0.333413		HSP90B1_774	1.21518	0.377879
PRRC2C_2694	1.53947	0.378548		ATXN2L_604	1.40219	0.164275		ACTG1_234	1.2148	0.146114
CAVIN1_266	1.5338	0.271663		PBDC1_181	1.40152	0.18305		MYPN_1286	1.21409	0.54719
HNRNPUL2_193	1.5337	0.434164		JPT1_14	1.40041	0.649138		SMC5_35	1.21394	0.199742
KANK1_1342	1.52519	0.438736		MARCKSL1_104	1.39779	0.163281		CRYBG3_177	1.21356	0.494725
CAVIN1_269	1.52305	0.316247		CIRBP_148	1.39748	0.203347		DDX42_111	1.21351	0.18296
MTOR_1261	1.51842	0.242844		MOCS2_20	1.3964	0.060866		PHLDB1_678	1.21324	0.654305
SPECC1_152	1.50909	0.28112		CHMP4B_223	1.39638	0.054767		AFF4_336	1.21317	0.466891
THOC2_1364	1.50543	0.099462		STBD1_175	1.39638	0.205418		WEE1_642	1.21307	0.483283
SRRM2_12181219	1.50272	0.196845		CTNND1_115	1.39601	0.263721		ILF3_368	1.21291	0.37339
CAP2_301	1.50069	0.424945		SLC4A7_233	1.39517	0.064286		SUGP1_485	1.21285	0.327084
BAG2_20	1.49828	0.279074		ANP32B_244	1.39505	0.20633		PRKAB1_182	1.21207	0.431545
ARHGAP17_162	1.49564	0.249958		EPHA2_594	1.39476	0.365746		COPS8_175	1.21187	0.496859
ERCC5_156157	1.49286	0.332901		EGFR_1166	1.39276	0.145635		RBM12B_280	1.21154	0.384077
SNX17_437440	1.4886	0.121423		DKKL1_41;42;56	1.3926	0.548171		LTV1_17	1.21141	0.589132
AP3D1_430	1.48212	0.273184		SNX17_437;440	1.39222	0.338836		PACS1_411	1.21124	0.109783
AHNAK_2580	1.48142	0.195954		CARMIL1_880	1.39202	0.15279		NCOR1_917	1.21122	0.549252
SMG9_32	1.47706	0.070634		BRD3_648	1.39143	0.2475		NUP214_891908911	1.21097	0.236038
PRPF4B_328	1.47037	0.182556		CUX1_1496	1.39022	0.100253		HRH1_230233	1.21086	0.361382
SRRM2_819	1.46813	0.194615		USP33_377	1.38851	0.352946		HSP90B1_771	1.21062	0.23938
MVB12A_170	1.46258	0.099582		CAVIN1_269	1.38754	0.505885		AMPD2_100	1.21025	0.240949
NF1_2817	1.46195	0.403254		ARHGEF11_1480	1.38632	0.307878		DDX3X_90	1.21014	0.609268
DPYSL3_514	1.46171	0.302536		IQSEC2_412	1.38514	0.173474		SRGAP1_944	1.21006	0.105833
SNX17_409	1.45533	0.147388		ERBIN_874	1.38509	0.1584		FAF1_320	1.21002	0.10168
PRKD2_396	1.44221	0.383679		DDX5_30	1.38491	0.475878		TUBA1B_287	1.20996	0.237829
UBAP2L_493	1.43901	0.226967		TRIP6_135	1.38457	0.155382		PIGB_45	1.20938	0.529657
TAGLN2_163	1.43839	0.162859		PRR11_291	1.3826	0.263315		CTNND1_220	1.20892	0.582407
DTL_490	1.4309	0.316253		CCNL1_445	1.38257	0.433168		BCL7C_122	1.2089	0.297986
ARHGAP35_769773	1.4298	0.177378		CLASP1_572	1.38192	0.098615		ARHGAP17_702	1.20889	0.233477
PLIN3_31	1.42644	0.220335		RIPK2_531	1.38109	0.220548		EPN1_419	1.2088	0.548033
SLC12A2_79	1.42454	0.119973		IRS1_270	1.38042	0.536917		SEPTIN9_60	1.2088	0.680447
GTF2F2_248	1.42416	0.213514		ZFYVE16_946	1.38019	0.216252		SF3B2_311	1.20875	0.098793
LUZP1_440	1.42244	0.136587		ATAD5_817	1.38005	0.238567		PRKCA_638657	1.20858	0.260625
PHLDB1_583	1.42188	0.122712		DPYSL3_514	1.37962	0.265456		MAP4_2072	1.20839	0.673048
RBM15_765	1.4203	0.286969		CAVIN1_266	1.37925	0.468681		DCBLD2_621	1.20832	0.605439
MDC1_292299301	1.41528	0.056988		PAK2_64	1.37841	0.392696		RPS4X_32	1.20824	0.646601
ITGB1_789	1.41329	0.690712		MTUS1_762	1.37816	0.314144		GLYR1_130	1.20822	0.131813
ARGLU1_94	1.41197	0.41457		BARD1_410	1.37703	0.092596		ACIN1_67	1.20813	0.209763
ATXN2L_604	1.40809	0.246787		NAV1_797	1.37619	0.359961		CANT1_21	1.2075	0.44437
PCNX3_392	1.4064	0.16621		SLC4A7_64	1.37564	0.123339		RCN1_55	1.20747	0.283793
CLASP1_572	1.40326	0.131718		SPAG9_594	1.37563	0.513085		ZFP36L1_70	1.20723	0.37167
GORASP2_222	1.39641	0.507765		EHBP1_694	1.37467	0.190934		ARHGAP35_1236	1.20684	0.429571
SRRM2_818820	1.39566	0.278283		ATG9A_761	1.37431	0.177885		THRAP3_622	1.20665	0.356609
ZYX_15	1.39545	0.123873		ANLN_252	1.37319	0.466254		DST_140	1.20604	0.481011
HDGF_132	1.39533	0.291409		DDX5_519	1.37294	0.253665		DDX54_644	1.20596	0.140652
EIF6_243	1.3952	0.151796		RBM22_142	1.37253	0.426518		SHOC2_71	1.20571	0.742233
RCAN1_167	1.39195	0.228824		CBL_669	1.37206	0.122685		IQGAP3_1424	1.20534	0.435993
HNRNPM_618	1.39124	0.076555		MZT2B_152	1.37169	0.289113		FLNA_1835	1.2048	0.28416
AMPD2_100	1.38421	0.142069		SLC16A7_452	1.37132	0.351166		CPSF7_417	1.2046	0.588552
DDX23_2325	1.38253	0.204085		CPD_1355	1.3708	0.151868		RBBP6_766770772	1.20395	0.438694
PCM1_386	1.38154	0.292703		ZNF800_647	1.3696	0.216164		TOPBP1_1504	1.20334	0.153351
SLC38A2_2022	1.38022	0.097282		MYO18A_2041;2043	1.36823	0.337165		EIF4EBP1_46	1.20303	0.214861
SEPTIN9_111	1.37805	0.278932		FRMD6_375	1.36762	0.112883		POLR2M_72	1.2029	0.16138
TANC1_85	1.37802	0.078811		TRIM22_383	1.36759	0.345867		NFATC2IP_390	1.2027	0.100731
NSD1_563	1.37749	0.366498		HTATSF1_713;714	1.36694	0.105553		HNRNPU_271	1.20239	0.212377
ATAD5_817	1.37747	0.138319		CHD4_303	1.36647	0.262859		RAF1_12	1.20215	0.541601
SLC4A7_233	1.37597	0.087555		TBC1D23_520	1.36537	0.403878		TRIM24_110	1.20179	0.407906
CWC25_316318	1.37424	0.57287		SRRM1_374	1.36522	0.457752		GPRC5C_383	1.20131	0.473211
PTTG1_87	1.37323	0.361426		CAMKK1_458	1.36377	0.216914		SMG6_28	1.20079	0.573924
CDC25B_563	1.37152	0.111012		PTTG1_87	1.36315	0.225437		TAGLN2_185	1.2003	0.471164
TRA2B_293337	1.36869	0.265396		STK10_13	1.36291	0.415407		ANK3_623	1.20026	0.227289
NCBP1_7	1.36847	0.349187		GIT1_410	1.36245	0.108369		IGFBP5_268	1.20012	0.31076
NCOA7_89	1.36799	0.263327		POLR1D_104	1.36166	0.242382		MARCKS_27	1.20009	0.205575
AAK1_653	1.36637	0.213765		EIF4G1_1077	1.35897	0.09974		LNPEP_91	1.19993	0.35625
RMDN3_299	1.3656	0.111524		DAB2IP_86	1.35853	0.112637		RIF1_1876	1.1998	0.251968
AHNAK_572	1.36209	0.181876		EIF5_153	1.35674	0.139674		ARL6IP4_366	1.19963	0.709918
FRMD6_375	1.36201	0.26331		MLPH_554	1.35635	0.224367		ARFIP1_132	1.19949	0.57375
PBDC1_181	1.3619	0.344383		HP1BP3_70	1.35563	0.150916		CEP170_958	1.19947	0.222223
SEC22B_168	1.36092	0.330344		TACC1_348	1.35502	0.261697		MYLK_17761779	1.19923	0.36473
AHNAK2_923	1.35966	0.440568		SH3KBP1_181	1.35465	0.224183		CAMSAP2_980	1.19914	0.618325
MOCS2_20	1.35894	0.138223		DDX5_498	1.3534	0.226668		MTA3_430	1.19909	0.294327
ZNF318_8991	1.35824	0.189618		HSPB1_15	1.35319	0.276775		JPT1_131	1.19875	0.356395
RIPK1_320331	1.35814	0.260739		SRRM2_1232;1233	1.35294	0.068834		TRIP12_13221329	1.19856	0.108037
SRSF11_366368370	1.35463	0.382515		C1orf52_65	1.35242	0.186565		PTPN2_304	1.19852	0.194696
EHBP1_694	1.35427	0.40468		ITPRID2_665;668	1.35177	0.260554		RANBP2_2270	1.19803	0.563783
MDP1_168	1.35108	0.40495		ERBIN_1015	1.35167	0.073688		SLC4A7_775781	1.198	0.440381
AHNAK_3362	1.35009	0.215339		NOSIP_107	1.34975	0.100492		SLC4A7_64	1.19771	0.432375
RBM22_142	1.34585	0.317981		EIF4B_18	1.34827	0.173179		MCM3_711713	1.19743	0.242397
RGS10_710	1.34513	0.286939		KIRREL1_574	1.34662	0.374158		NUCKS1_5861	1.19737	0.424959
DBNL_291	1.34216	0.43239		NDUFAF2_134	1.34656	0.219216		JPT1_31	1.19729	0.510368
AAK1_674678	1.34141	0.221099		PPP4R3A_117;127	1.34625	0.087696		IQSEC2_344	1.19722	0.571592
EEF2_279	1.33996	0.364386		HLA-A_359	1.34552	0.457478		ARHGAP17_484	1.19654	0.315543
U2SURP_731	1.33991	0.147763		SLC4A7_761	1.34537	0.245216		IGF2R_24792484	1.19641	0.590729
SEC61B_29	1.33972	0.513481		SRRM2_819	1.34369	0.201948		SLC20A1_455	1.19596	0.709203
LMO7_185189	1.33966	0.079968		EIF6_243	1.34354	0.214767		C1orf52_65	1.19559	0.596061
BARD1_410	1.33956	0.102551		ADAR_825	1.34165	0.267471		BET1_50	1.19558	0.667686
FCHO2_289	1.33914	0.328323		SLC4A7_403	1.34125	0.233019		RELL1_206	1.19542	0.670942
STBD1_175	1.33862	0.264844		CALU_44	1.3409	0.38717		GALNT5_292	1.19522	0.496828
EIF4G1_1194	1.33836	0.120466		NPM1_227	1.34016	0.387004		CSK_78	1.19496	0.132034
RIPK2_531	1.33661	0.246938		PHF14_308	1.33997	0.139404		PRKACA_339	1.19458	0.066506
RSRC1_8	1.33542	0.097959		SNX14_487	1.33909	0.373048		HDGF_132	1.19454	0.382126
EPHA2_594	1.33385	0.267435		FAM50A_121	1.33866	0.330097		SLAIN2_63	1.19432	0.511806
NCOR2_1017	1.33376	0.234841		ITPRID2_641	1.33824	0.266116		RFC1_156161	1.19388	0.356816
GNL1_8	1.33319	0.552206		NUCKS1_75;79	1.33809	0.20716		EFNB1_281	1.19379	0.700941
PPIG_290	1.33223	0.246695		SHOC2_71	1.33667	0.448555		RALY_298	1.19345	0.379742
RPRD2_1099	1.33196	0.132911		NOB1_325	1.33647	0.320171		PICALM_16	1.19341	0.637756
POLR1A_357	1.33162	0.076519		ENSA_43	1.33642	0.341207		MKI67_374	1.19305	0.513191
NCOA7_87	1.32929	0.274207		BRD4_1201	1.33587	0.428425		EEF2_5759	1.19156	0.717517
BUD13_214	1.32821	0.123749		CASP7_37	1.33585	0.249909		C12orf29_6	1.19153	0.438236
ZNF800_647	1.32475	0.30467		TRIO_2671	1.33572	0.178384		SRSF9_211216	1.19138	0.484
HDGFL2_664	1.32439	0.143761		TBC1D5_522	1.33487	0.15914		LIMA1_617	1.19105	0.390854
DMXL2_1151	1.3241	0.200196		SON_2129	1.33433	0.24053		PPIP5K2_1180	1.1909	0.496011
SRRM2_1869	1.32336	0.559718		HNRNPUL2_193	1.33366	0.594717		AFDN_1448	1.19029	0.659422
THRAP3_535	1.323	0.241723		TBC1D2_279	1.33274	0.446933		AKT1_124126129	1.18955	0.101429
DDX5_498	1.32086	0.315777		KIAA1671_244	1.33255	0.407744		TUBA1B_439	1.18931	0.07043
ARID1A_1184	1.32004	0.064968		ZMYND8_475	1.33173	0.159245		PSMD11_14	1.18909	0.259387
MAP1B_125212601265	1.31994	0.296127		BAD_145	1.33168	0.132083		FAM50A_121	1.18891	0.693207
MAP4_2073	1.31962	0.38124		TGFB1I1_68	1.33145	0.385379		LARP4B_498	1.18885	0.335003
EPB41L2_598	1.31886	0.527024		RBM27_1012	1.33123	0.405022		CUX1_1455	1.1888	0.203006
TRIM28_541	1.31884	0.54691		NF2_10;13	1.33106	0.503808		CASP4_83	1.18838	0.461898
HTATSF1_713714	1.31786	0.128833		NUMA1_1853	1.33091	0.359552		SEPTIN9_22	1.1882	0.574131
NUMA1_1844	1.31783	0.182241		PBK_14	1.33015	0.465757		STBD1_145	1.18744	0.346631
PAK1IP1_358	1.31545	0.509246		SLC12A2_79	1.33003	0.145398		HMGN1_25	1.18741	0.643889
MAP4_2072	1.31497	0.389881		PLEKHA2_349	1.32962	0.276055		MKI67_1098	1.18664	0.229693
EPHA2_588594	1.31259	0.591606		STX16_41	1.3292	0.314939		GIT1_592596	1.18661	0.5255
USP32_1416	1.31184	0.238813		BASP1_196	1.32908	0.222299		AHNAK_57315735	1.18596	0.455326
SLC7A11_8	1.31098	0.514177		TNS3_573	1.32864	0.129257		PHLDB2_109	1.18543	0.352591
SLC7A11_9	1.31049	0.58734		HDGF_132;133	1.32665	0.092762		RIN1_292	1.1853	0.537132
PCNP_87	1.31036	0.447557		HNRNPU_286	1.32575	0.218937		DCK_74	1.1852	0.240641
ARHGEF11_1480	1.30967	0.379804		GPRC5C_383	1.32462	0.259564		SUPT20H_508	1.18514	0.312613
TMPO_208	1.30924	0.193683		SLC7A11_8;11	1.32413	0.628558		RFX7_349	1.18459	0.353709
MAP1A_2617	1.30816	0.45432		BET1_50	1.32384	0.25401		FMNL2_202	1.18432	0.502876
SH3D19_389	1.30687	0.342977		USP10_77	1.32262	0.241792		TEX2_295	1.18421	0.139118
AHNAK_1298	1.30654	0.542772		GBF1_1337	1.32223	0.243002		DENND2B_5	1.18399	0.335701
C2orf49_110	1.30645	0.482554		MTA3_430	1.32214	0.055565		SMTN_715	1.18394	0.37236
BAZ1B_312	1.30581	0.399218		SRSF2_101	1.32078	0.510441		ASAP1_785	1.18376	0.323242
EIF2S2_111	1.30538	0.111628		BAZ1B_158;161	1.31908	0.302418		HNRNPA2B1_324	1.18316	0.509197
PCM1_1304	1.30173	0.436038		TCF20_1792	1.31902	0.212033		LARP1_627633	1.18315	0.11889
NFIC_438	1.30079	0.241207		BCL9L_116;118	1.31885	0.175123		DDX3X_92	1.18311	0.68706
R3HDM2_37	1.30005	0.47169		NCOR1_992	1.31878	0.37438		PGAM1_118	1.182	0.497646
NUCKS1_7579	1.29914	0.340602		TCF20_583	1.31857	0.125926		MRE11_558	1.18177	0.195591
F11R_284	1.29866	0.48883		CEP170_1280	1.31855	0.21175		FAM156A_11	1.18163	0.644908
ZMYND8_475	1.29859	0.321393		KDM1B_247	1.31801	0.371894		DMXL1_1258	1.18102	0.498497
GRAMD1A_80	1.29779	0.268403		PTBP1_141	1.31734	0.353737		DENND4C_1184	1.18091	0.386107
TBC1D23_507	1.29724	0.302998		ITGB1_785	1.31646	0.534794		DLGAP5_662	1.1809	0.32061
SRRM2_1014	1.29707	0.246532		ANLN_912	1.31585	0.376981		PEX19_149	1.1808	0.460527
SLC4A7_403	1.29697	0.363168		DCBLD2_727	1.31456	0.203821		DDX42_96	1.1803	0.054502
ITPRID2_641	1.29474	0.367883		SEMA3A_744	1.31398	0.313964		TLN2_433	1.18009	0.688487
ZNF644_199	1.2931	0.54401		SQSTM1_284	1.3138	0.211192		PRRG1_158	1.17969	0.521259
LIMA1_726	1.29306	0.200854		LUZP1_440	1.31366	0.210895		ANLN_678	1.17962	0.63907
H1-5_138	1.29271	0.493954		ARFGAP2_368	1.31163	0.428698		SMPD4_547	1.17949	0.207757
NIBAN1_926	1.29249	0.479908		WDR44_262	1.31145	0.336028		ITPRID2_641644	1.17863	0.474905
RRP15_206	1.29243	0.368419		HMGN1_25	1.3107	0.489975		STRN_137	1.17846	0.238976
NUCKS1_204214	1.29224	0.185757		ITPRID2_593	1.30988	0.35346		PPP3CB_478	1.17835	0.569455
AFF4_528	1.29219	0.116289		MAP7D1_454	1.30915	0.351309		MUC19_758875897605	1.17818	0.595094
SLC4A7_235	1.29176	0.236555		AHNAK_5749	1.309	0.308375		UBR5_637	1.17812	0.378935
FYCO1_196	1.28957	0.194864		MVB12A_170	1.30881	0.094548		SIK2_486	1.17808	0.380704
CDCA3_94	1.28918	0.427993		MAP1B_1252;1260;1265	1.30828	0.314098		AFDN_1107	1.17808	0.26854
PAWR_233	1.28856	0.172554		HNRNPA1_368	1.30783	0.325667		CCAR2_678681	1.17796	0.162877
PPFIA1_763	1.28807	0.163258		SMG6_28	1.30766	0.205898		ZC3H7B_217	1.17787	0.453973
BAG3_275	1.28759	0.175815		SMG1_36	1.30739	0.258517		EIF4B_359	1.17745	0.290093
ARHGEF18_1264	1.28743	0.303464		RPRD2_1099	1.30734	0.148179		CAD_1406	1.17744	0.291368
PACS1_411	1.28649	0.117623		ZCCHC17_114	1.30616	0.241823		ITPRID2_466	1.17741	0.084447
ZRANB3_569	1.28579	0.222439		PAK1IP1_358	1.30423	0.582835		NF1_876	1.17738	0.605444
XRCC4_256	1.28238	0.293374		PRKAB1_182	1.30383	0.277997		U2SURP_731	1.1771	0.145876
NAV1_797	1.28237	0.401759		HMGN3_31	1.30362	0.57533		PARP4_1236	1.17647	0.472339
RXRA_21	1.2819	0.425376		CWC25_337	1.30292	0.479599		PHACTR4_38	1.17629	0.707055
SARNP_60	1.28156	0.08333		PRPF38A_226	1.30289	0.421263		NDUFAF2_134	1.17629	0.654595
ABCF2_349	1.2815	0.480887		SLC4A7_399;403	1.30273	0.13809		ZNF598_513	1.17611	0.517246
TRAF1_172	1.28091	0.08264		SNX17_409	1.30222	0.092496		CHRM2_234	1.17604	0.654513
DDX50_41	1.28036	0.625134		RBM39_121	1.30183	0.306188		SPATA2L_252	1.17584	0.470242
SRRM2_10031014	1.28008	0.365897		PRKD1_742	1.30179	0.302359		ABCF2_349	1.1752	0.624201
TBC1D23_520	1.27951	0.38887		GEMIN5_757	1.30179	0.275715		ARL6IP4_3741	1.175	0.556684
SNX14_474	1.27926	0.341134		SLC4A7_781	1.30119	0.169862		ALYREF_239	1.17497	0.530045
LYAR_276	1.27892	0.204259		BAG2_20	1.30116	0.424709		CAP1_308310	1.17482	0.299298
PHF14_308	1.27878	0.241369		RHBDF2_113;117	1.30091	0.185225		RPL28_115	1.17456	0.270775
ADAM17_791	1.27807	0.109885		SLC4A7_235	1.30049	0.197412		PRRC2C_2694	1.17437	0.543105
USP5_623	1.27784	0.415489		CNOT1_1058	1.30038	0.287904		ERBIN_602603	1.17432	0.124759
RAPH1_845	1.27768	0.222177		DNMBP_1381	1.29993	0.159937		PLEKHG3_741	1.17425	0.287888
CAMSAP1_827	1.27706	0.373072		RRP15_206	1.29945	0.313156		ACIN1_825	1.17419	0.205171
ROBO1_1055	1.27676	0.408603		DNAJB1_307	1.29933	0.562331		TACC1_348	1.17402	0.677003
MECP2_360	1.27617	0.207379		TUBA1B_287	1.29921	0.115158		MAPRE1_155	1.1738	0.669191
USP33_377	1.27581	0.39545		CLIP1_348	1.29907	0.268099		NOP14_146148	1.17353	0.4485
SPECC1_315	1.27492	0.138367		CDC42BPA_1616	1.29889	0.545633		MICAL3_977	1.17352	0.565383
SURF2_234	1.27399	0.24946		TNKS1BP1_221	1.29851	0.399955		SH3BP4_615	1.1734	0.351688
CBL_669	1.27368	0.128694		PHF14_298	1.298	0.061076		TRA2B_95103	1.17318	0.496634
NUCKS1_202214	1.27349	0.224044		SASH1_137	1.29792	0.106824		MXRA7_128144	1.17279	0.313943
SEPTIN7_426	1.27286	0.267848		MAP2K3_222	1.29748	0.485308		CLIC1_156	1.17203	0.306235
ARHGAP35_769	1.2713	0.360917		SNX29_268	1.29724	0.310113		ARPP19_104	1.17202	0.637297
DAB2IP_978	1.27109	0.073332		CANT1_21	1.29715	0.273816		WIZ_1480	1.17176	0.551316
PRKD2_214	1.27103	0.175044		TIMELESS_281	1.29652	0.391623		SNX29_268	1.17148	0.70537
CRYBG1_918	1.27074	0.690583		UBAP2L_493	1.29632	0.211656		ASH1L_918	1.17115	0.375511
LMO7_189	1.2705	0.211268		MARCKSL1_120	1.29615	0.066169		HSP90B1_797	1.17072	0.189708
DCBLD2_727	1.27009	0.288216		TRAF1_172	1.29589	0.09611		ZMYM4_1181	1.17063	0.164641
ZFP36_60	1.26995	0.420265		ENDOV_261	1.29498	0.385543		MAP3K2_240	1.1706	0.467258
KIDINS220_918	1.26706	0.102469		ANLN_141	1.29398	0.385211		MGA_851	1.17056	0.264404
SMARCAD1_124127132	1.26683	0.238634		NUCKS1_79	1.29397	0.295783		TBC1D4_588591	1.17023	0.6976
SH3RF1_727	1.26512	0.110215		TRPM7_554	1.29322	0.314505		CAV1_6	1.16999	0.257949
CTNND1_322325328	1.26507	0.142573		UBASH3B_34	1.29242	0.194015		STT3B_13	1.16973	0.329789
FOSL1_253265	1.26487	0.386761		SURF2_234	1.29234	0.243508		BCAP31_216	1.16963	0.333042
GBF1_1337	1.26443	0.252992		CNNM3_467	1.29226	0.438789		CAVIN1_300	1.16923	0.6259
LSM12_75	1.26416	0.446848		CUL4A_40	1.29177	0.244274		CCNT1_340	1.16917	0.661954
ZFYVE16_946	1.26385	0.282383		MAP1A_1326	1.29157	0.259175		CTTNBP2_557	1.16858	0.104279
WDFY3_2278	1.26299	0.205792		AHNAK_5769	1.29149	0.151543		PLEC_4030	1.16822	0.592504
CDCA3_193	1.26292	0.363599		SSH1_812	1.29071	0.262237		CDC42EP3_111	1.16816	0.322824
RUSC2_543	1.26263	0.18876		SEPTIN9_111	1.29013	0.247511		LMNA_407	1.16799	0.433063
AHNAK2_4710	1.26259	0.54788		RANBP2_2280	1.28961	0.388413		PHLDB2_212	1.16796	0.247984
EPB41L2_87	1.26247	0.309033		EPHA2_772	1.28872	0.428168		ENO1_41	1.16786	0.581881
HDGF_132133	1.26192	0.295933		EVI2B_271	1.28842	0.454311		AHNAK_3326	1.16643	0.616804
MTMR12_564	1.26122	0.268811		PPP1R12A_910	1.28751	0.236267		NUP214_1963	1.16629	0.327437
SPECC1_37	1.26093	0.295728		CASKIN2_36	1.28748	0.203611		PPP1R12A_871	1.16627	0.183144
EVI2B_271	1.26069	0.391059		KDM3B_766	1.28712	0.457132		MLPH_552	1.16603	0.513795
SNX17_437	1.26048	0.302305		PDLIM7_111	1.28707	0.329039		STK10_20	1.16599	0.419175
MAP1A_1172	1.26005	0.443664		SRRM2_973;974	1.28676	0.303245		ARHGAP35_769	1.16584	0.67748
TCF20_583	1.2596	0.232709		PHACTR4_38	1.28631	0.370169		MTSS2_643	1.16575	0.116815
DENND4C_989	1.25877	0.179748		USP6NL_435	1.28479	0.121087		KIAA1671_1800	1.16549	0.242082
HSPB1_15	1.25802	0.304664		UHRF1BP1L_1081	1.28418	0.274293		PARN_557	1.16498	0.654496
THBS1_377383394	1.25779	0.224262		JPT1_54	1.28355	0.203166		NEXN_218	1.1646	0.376671
SYTL2_511	1.25689	0.188935		THOC2_1364	1.28297	0.208094		CDC26_42	1.16452	0.33996
HNRNPL_52	1.25658	0.29509		HNRNPM_618	1.28207	0.251021		SLC9A1_599	1.16409	0.269149
AKAP11_1487	1.25656	0.20414		AKAP11_1487	1.28168	0.303815		HP1BP3_70	1.16398	0.366773
PLIN3_130	1.25639	0.506314		VIPAS39_105	1.28141	0.282334		DENND2B_550	1.16394	0.436639
TIMELESS_281	1.25543	0.581949		PCNX3_392	1.28053	0.203846		PPFIBP1_434	1.16388	0.562849
EIF5_153	1.25537	0.276209		DENND4C_989	1.28037	0.215492		BOD1L1_1077	1.16375	0.420573
MRTFB_167	1.25535	0.198431		EPHA2_575	1.28027	0.386599		DYNC1LI1_414	1.1635	0.155514
MAP1B_1443	1.25495	0.328225		SPECC1_919	1.28007	0.221977		MLPH_574	1.16348	0.513162
RPS7_105	1.25492	0.668971		PRKD2_876	1.28	0.267523		HNRNPC_238241	1.16342	0.333109
SLC4A7_399403	1.25476	0.191915		CPSF7_417	1.27998	0.229717		WASHC2A_479	1.16338	0.404217
PSIP1_122	1.25444	0.199093		DAPK1_696	1.27961	0.056839		LARP1_633	1.1633	0.191857
TRIP12_239	1.25376	0.376763		AHNAK_5530	1.27912	0.431239		LRBA_1086	1.16327	0.357982
TBC1D5_522	1.25253	0.223907		MCM3_160	1.27872	0.432749		ITGA3_1042	1.16325	0.500344
SMG1_36	1.2515	0.280637		AHNAK_5293	1.27839	0.38715		SERBP1_203	1.16317	0.553042
ANLN_225	1.2513	0.258283		SYNJ2_1191	1.27751	0.366782		PDE4D_773	1.16296	0.436188
SYNPO_461	1.25125	0.642129		CORO7_915	1.27743	0.238423		NES_1590	1.16293	0.661514
GAPVD1_902	1.25118	0.066096		MTUS1_1203	1.27721	0.277544		EPS8_516	1.16221	0.737208
ABT1_32	1.24999	0.148696		PHLDB1_583	1.27665	0.417209		IQGAP3_1426	1.16216	0.324004
RAB11FIP5_482	1.24982	0.600628		KIAA1143_115	1.27628	0.363132		SEPTIN5_225	1.16197	0.450462
SLC4A7_242	1.24977	0.152396		RGS12_661	1.27623	0.080106		SRRM2_250252	1.16189	0.635514
ITPRID2_668	1.24967	0.263724		RPS7_105	1.27568	0.635112		CDK3_160	1.16183	0.589568
ALS2_492	1.24948	0.2528		HLA-A_356	1.27562	0.270188		LARP1_627631	1.16173	0.201879
EMD_141142143	1.24928	0.413882		HNRNPUL2_185	1.27552	0.174147		PLEKHF2_16	1.161	0.336107
MIA2_1255	1.2484	0.251868		CORO7_465	1.27521	0.488714		XRCC1_447	1.16052	0.202577
YY1_247	1.24825	0.136911		CIRBP_130	1.27512	0.440673		CAVIN1_202203	1.16037	0.052723
PLEKHA5_410	1.24772	0.295975		ARHGAP35_970	1.27509	0.211832		BAZ1B_158161	1.16033	0.363026
CAST_545	1.24729	0.313117		RHBDF2_28	1.27403	0.312866		CDC25B_178	1.16033	0.156349
MAP2K3_222	1.24712	0.505939		EMSY_173	1.27348	0.090605		LARP1_647	1.16029	0.510221
FEZ1_58	1.24711	0.296432		KIDINS220_918	1.27307	0.068593		OCIAD1_123	1.16026	0.252711
EPHA2_575	1.24705	0.322818		MICALL1_589	1.27294	0.107475		TACC3_558	1.16026	0.193644
EHBP1_408	1.24676	0.350873		MYLK_1776;1779	1.27037	0.114707		STX16_41	1.16023	0.636238
CLASP1_797	1.24676	0.120485		ANLN_913	1.26995	0.388553		FSD1_486	1.16003	0.559079
KIRREL1_574	1.24642	0.467013		CEP170_667	1.26992	0.180112		PLA2G4C_337	1.15987	0.520383
HIVEP1_141	1.2464	0.164261		ZNF638_1158	1.26948	0.301111		OTUD5_165177	1.15986	0.180777
PSIP1_63	1.24629	0.405856		ILF3_382	1.26932	0.360999		MARCKS_135	1.15981	0.291056
RAPGEF2_1080	1.24586	0.566145		THRAP3_622	1.26913	0.245537		CLASP1_280	1.15969	0.660915
SASH1_137	1.24512	0.39813		CCNT1_340	1.26819	0.37649		TBC1D5_42	1.15962	0.131267
UHRF1BP1_11031106	1.24506	0.303614		C2orf49_189	1.2678	0.274828		HTATSF1_597600607	1.15947	0.187135
PRR11_291	1.24451	0.31984		EIF2B5_717;718	1.26764	0.181877		FLNC_2624	1.15947	0.330053
DMXL1_1258	1.24435	0.404207		NCOA6_2043	1.26732	0.132104		ZYX_15	1.15943	0.661979
ARHGEF17_395	1.24371	0.163371		AHNAK_4995	1.2672	0.444816		NUFIP1_338340342	1.15941	0.312508
EIF4G3_240	1.2437	0.172999		PRKCA_497	1.26695	0.444752		SCAMP2_319	1.15882	0.57493
ILF3_382	1.24345	0.362898		NCOA7_89	1.26691	0.293243		DMXL2_1151	1.15879	0.690525
SQSTM1_284	1.24285	0.344654		ANLN_225	1.26568	0.191228		CHAF1A_775	1.15867	0.482496
PNKP_114118	1.24206	0.178477		SP100_394	1.26557	0.26242		CCDC97_257264	1.15864	0.089218
PKN1_374	1.24162	0.464858		DOP1B_681	1.26498	0.139329		H3C1_46	1.15847	0.532274
CASKIN2_36	1.24162	0.418258		MAP1A_1675	1.26482	0.167864		AHNAK_5332	1.15845	0.367698
BUD23_240	1.24117	0.265526		EIF4B_285	1.26452	0.376454		MED1_1215	1.15837	0.502614
MTUS1_1203	1.24072	0.248253		AFF4_528	1.26445	0.066957		ATP8B1_1223	1.15782	0.653834
ARHGEF40_1504	1.24067	0.469138		RIPK1_320;331	1.26442	0.497185		ERF_444	1.15774	0.234809
CEP170_881	1.24038	0.256056		SEC16A_1327	1.26432	0.239098		AAK1_673	1.15772	0.553445
SPTAN1_1029	1.24024	0.224316		HNRNPM_481	1.26343	0.486427		GIGYF2_139	1.15717	0.432646
SRRM2_18221824	1.24018	0.150741		ARHGAP29_930	1.26308	0.179168		CCAR2_681	1.15686	0.539111
SRRM2_914	1.24003	0.289326		FOXO3_413	1.26278	0.106371		MYO9B_1331	1.15681	0.690577
JPT1_8788	1.23952	0.506955		ZYX_186	1.26246	0.301681		PDE4D_806	1.15681	0.417326
RNF213_1258	1.23935	0.160764		CTNNAL1_538	1.26189	0.14418		PARN_572589	1.15664	0.30068
RIF1_1810	1.23918	0.433324		PGAM1_118	1.26151	0.058826		DGCR8_271275	1.15654	0.479101
LRCH4_506	1.23873	0.235588		YY1_247	1.26132	0.140986		FTSJ3_335336347	1.15647	0.178989
AFDN_216	1.2372	0.156975		EEF2_279	1.26078	0.474981		AAK1_620	1.15639	0.509205
AHNAK_1445	1.23703	0.529275		SNX14_474	1.26035	0.239963		DDX41_23	1.15634	0.262055
PIGB_45	1.23665	0.362228		HNRNPK_116	1.25997	0.333332		MYO10_1883	1.15628	0.118039
ATP8B1_1207	1.23631	0.295256		SYNPO_461	1.25982	0.605602		LLGL1_962	1.15607	0.712091
CCDC43_151	1.23623	0.236627		SMG1_34	1.25971	0.300229		AHNAK_57495752	1.15605	0.451884
PIGB_39	1.23596	0.365325		CREB1_326	1.25889	0.193268		MAP2_1790	1.15586	0.62103
NGEF_696	1.23593	0.35418		RRP15_58	1.25858	0.402568		SART1_598	1.15571	0.389595
SMC1A_971	1.23562	0.062028		UBR5_636	1.25849	0.080688		PHACTR4_547	1.15567	0.572065
REPS1_273	1.23538	0.373313		CIAPIN1_177	1.25824	0.362164		RFTN1_450	1.15554	0.72286
LIN54_314	1.23532	0.085777		EIF4H_21	1.25785	0.496959		ATAD2_41	1.15498	0.105498
SH3RF3_731	1.23522	0.441552		TUBA1B_272	1.25778	0.495395		EIF4B_283	1.15493	0.604083
UBR5_637	1.23453	0.394144		NFATC2IP_390	1.25774	0.062085		ESYT2_758761	1.15492	0.235987
ENDOV_261	1.23432	0.454254		WDFY3_2278	1.25758	0.267602		RAB7A_72	1.15488	0.085364
NOP58_502	1.23377	0.213815		ANK3_623	1.25752	0.294253		LIMA1_371374	1.15459	0.618746
TGFB1I1_68	1.23377	0.464706		BRCA2_70	1.25714	0.241875		PLEC_46224626	1.15429	0.699916
TSC22D4_279	1.23354	0.343531		PHF14_302	1.25694	0.086401		KPNA3_5660	1.15413	0.503766
CTNND1_228	1.23306	0.171811		KHSRP_480	1.2567	0.249312		CAP2_301	1.15411	0.591815
PNN_100	1.23292	0.221144		AFDN_1448	1.25628	0.195262		PRR11_242	1.15404	0.592762
SACS_1779	1.23292	0.581137		EPHA5_833	1.25559	0.450337		CGGBP1_164	1.15403	0.451256
SYTL2_284	1.23265	0.279248		CYLD_422	1.25549	0.26602		TUBG1_284	1.15403	0.424981
HNRNPM_528	1.23173	0.197241		CUL4B_193	1.25515	0.482795		AHNAK_5854	1.15402	0.719987
CTDP1_839	1.23167	0.287398		WDR62_1405	1.25489	0.149903		NCOR1_24362438	1.154	0.135569
DAGLB_583	1.23139	0.103464		RAPH1_979	1.25484	0.467939		ZNF830_225	1.1539	0.278731
ARAP3_1444	1.2313	0.340214		PSIP1_122	1.25479	0.234517		CREB1_326	1.15376	0.398789
ZNF638_1158	1.23123	0.311135		TEX2_196	1.25478	0.268887		R3HDM2_37	1.15376	0.748243
AFF4_180	1.23115	0.302555		ILF3_511	1.25437	0.09793		RPS27_78	1.15356	0.651933
CDC26_82	1.2305	0.263308		ARHGEF18_1264	1.25402	0.255357		HMGA1_99102103	1.15354	0.3059
BCL9L_997	1.23004	0.427237		HNRNPC_238;241	1.25361	0.159762		HNRNPUL1_718	1.15346	0.066996
ERBIN_1015	1.22977	0.36963		MAP1A_916	1.25307	0.221771		DDA1_33	1.15345	0.5778
TRIP12_340	1.22964	0.661653		VPS50_595	1.25293	0.130478		CAVIN1_365366	1.15281	0.408605
MTMR10_769	1.22944	0.114128		HNRNPM_513	1.2528	0.059319		NHEJ1_287	1.15273	0.726461
POLR1D_104	1.22887	0.357095		AHNAK_4425	1.2528	0.374918		CPD_1355	1.15272	0.569801
PIK3R4_895	1.22886	0.167586		LIMA1_266	1.25252	0.507798		MAP7D1_7086	1.15214	0.382195
VASP_322	1.22874	0.480331		ARHGEF40_1504	1.25243	0.290667		DNAJC5_12	1.15209	0.432072
R3HDM2_869	1.22827	0.495573		PAK2_58	1.2524	0.571314		ATG9A_761	1.15182	0.64213
MLPH_554	1.22793	0.305768		POLR1A_357	1.25201	0.131789		AHNAK_57315739	1.15135	0.375071
GPSM2_441	1.22752	0.369531		OGA_364	1.25169	0.068975		XRCC1_461	1.15108	0.179657
SRRM2_16721675	1.22743	0.261871		SLC7A11_11	1.25142	0.404496		MLH1_477	1.15104	0.082232
HTT_1864	1.22736	0.542614		CEP55_21	1.25108	0.397985		CD44_697	1.15102	0.142365
_413	1.22708	0.18252		RCN1_211	1.25088	0.270665		PLIN3_31	1.15088	0.680311
USP6NL_435	1.22705	0.398279		YAP1_94	1.25083	0.149733		NES_1016	1.15069	0.475393
CBX5_110	1.22607	0.233404		KNSTRN_171	1.25071	0.351677		TJP1_1366	1.15025	0.322035
AHNAK_5769	1.22603	0.611615		LRCH4_506	1.25006	0.373505		DBNL_269	1.14997	0.501622
MYO9B_1271	1.22587	0.245321		CLIC1_156	1.24969	0.237664		DDX3X_593	1.14993	0.552308
CCDC86_69	1.22555	0.278977		PTTG1_31	1.24954	0.289961		INCENP_73	1.14992	0.169042
DNAJB1_307	1.22543	0.597144		NHEJ1_287	1.2488	0.351037		MAP7D3_229	1.14992	0.385476
PSMA5_56	1.22526	0.516229		NUMA1_1844	1.24858	0.306425		SARNP_60	1.14969	0.243624
DLG5_932	1.22515	0.362793		PRKCD_313	1.24839	0.297985		ITPRID2_704	1.1496	0.571775
SRSF6_265	1.22415	0.539263		CAMKK1_67	1.24815	0.241958		EMSY_173	1.14954	0.202253
RBMX_215	1.2239	0.288837		REXO4_96	1.24807	0.721183		PCDH10_1012	1.14953	0.62976
RBBP6_1625	1.22373	0.185915		WIPF1_276	1.24755	0.283081		MARK2_465	1.14953	0.512746
ALYREF_239	1.22328	0.352878		MBD4_415	1.2472	0.189318		NUP50_221	1.14949	0.4989
C2orf49_189	1.22204	0.323051		LIN54_314	1.24682	0.085908		BAZ1B_312	1.14944	0.557472
IRF2BPL_334338	1.22146	0.100652		SRRM1_655	1.24662	0.549963		PRKCA_497	1.14935	0.377256
RNF113A_329	1.22144	0.064048		SRRM2_1014	1.24659	0.211999		MATR3_22	1.1486	0.383397
SLC16A1_213	1.22143	0.482339		SHTN1_506	1.24624	0.269729		EXOC1_482	1.14831	0.647538
F11R_295	1.221	0.51321		ATP2B4_1162;1165	1.24621	0.62563		MTSS2_569	1.1482	0.382448
SNX14_487	1.22085	0.508679		EPHA2_577	1.2461	0.646915		PPP6R1_726	1.148	0.597985
AHNAK2_1583	1.2208	0.599691		STK10_20	1.24573	0.322307		EHD2_373	1.14772	0.17787
GORASP2_433	1.22051	0.491828		FYCO1_196	1.24556	0.234354		SENP7_24	1.14764	0.178316
LARP6_409	1.22045	0.589051		HNRNPM_528	1.24551	0.242585		GIPC1_232	1.14763	0.477103
LMBRD2_689	1.22028	0.42669		BCLAF1_337	1.24429	0.511935		LIMA1_369374	1.14761	0.59945
SLC39A6_478	1.22028	0.286897		CAV2_20;23	1.24399	0.355078		CEP170_1515	1.14729	0.266162
GPKOW_197	1.22023	0.588214		PCNP_77	1.24386	0.393979		RBM34_146	1.14721	0.658318
DCPS_24	1.21996	0.063961		RUSC2_543	1.24343	0.186725		PLCD3_37	1.14713	0.648326
TGOLN2_70	1.21989	0.381719		FOXO4_229	1.243	0.122774		LUZP1_233	1.1468	0.53339
RANBP2_2280	1.21982	0.449096		LIMA1_601	1.24296	0.494358		HEATR6_306	1.14667	0.339443
ZC3H11A_758762	1.21976	0.121755		MAP1A_2617	1.2422	0.463701		DENND5A_851	1.14655	0.493933
HDGFL2_625	1.21957	0.146257		RICTOR_1385	1.24211	0.154129		MRE11_649	1.14646	0.536861
SLC9A1_599	1.21943	0.176517		SNRNP27_132	1.24097	0.184052		POLR1F_300	1.14646	0.615267
MTFR1_119	1.2184	0.098866		DNAJB2_313	1.24089	0.084638		ABI1_222	1.14637	0.709847
ERBIN_874	1.2184	0.409187		RNPS1_155;157	1.24079	0.053019		PPP1R12A_910	1.14622	0.542709
TCF20_1792	1.21833	0.334089		LLGL1_962	1.24062	0.416745		STMN1_16	1.14615	0.558106
IRS1_270	1.2183	0.691646		PRC1_571	1.24039	0.253648		DBNL_291	1.14605	0.73843
DDB2_2426	1.21821	0.640698		WASHC2A_479	1.24028	0.194046		SHC1_139	1.14605	0.379682
ZNF217_407	1.21815	0.244459		NUCKS1_73;75;79	1.2402	0.210003		CDK12_355357359	1.14601	0.099336
SEL1L_41	1.21712	0.649442		AAK1_983	1.23976	0.349561		LRBA_1100	1.14589	0.295357
CCDC88A_1717	1.21696	0.404134		PRKAA1_490	1.23973	0.118289		PHLDB1_430	1.14586	0.339014
DYNC1LI1_513516	1.21682	0.382747		NCBP1_7	1.2397	0.523675		PHF2_705	1.14577	0.457934
MAP3K4_6684	1.21638	0.125542		ZC3HAV1_310	1.23965	0.299966		SGO2_845	1.14557	0.506294
BAIAP2_454	1.21629	0.080615		PCDH18_984	1.23951	0.33797		SENP3_6975	1.14551	0.248997
CAMK2D_287	1.21625	0.495181		PHACTR4_547	1.23922	0.193415		ADAR_825	1.14537	0.314127
MPHOSPH8_371	1.21619	0.141255		RBM15_765	1.23903	0.393605		NES_352	1.14536	0.608184
NUCKS1_223	1.21563	0.155132		EIF4B_207	1.23841	0.378311		HERC2_2454	1.14532	0.510336
BAD_145	1.21558	0.159106		CTNND1_264	1.2381	0.288237		BCR_698	1.14497	0.36271
AHNAK2_1418	1.2153	0.611074		ZNF217_407	1.23781	0.204114		TTC1_69	1.14453	0.23126
PRR12_917	1.21527	0.320641		PRKCD_43	1.2375	0.293274		NUP153_633	1.14429	0.481185
FCHO2_403	1.21471	0.136097		AHNAK_1010	1.2373	0.473559		CTNND1_325328	1.14423	0.569279
MAP1B_22092211	1.21447	0.483883		AHNAK_5749;5752	1.23723	0.372426		LMO7_484	1.14354	0.471389
JUN_58	1.21437	0.47544		HNRNPK_380	1.23663	0.246216		AAK1_983	1.14354	0.660492
MAP1A_612616	1.2139	0.372329		RPL32_62	1.23644	0.641434		ATG16L1_269	1.14321	0.308554
SUGP1_132	1.2138	0.228732		DMXL1_1285	1.23614	0.203445		DNMBP_1381	1.14315	0.418393
NYAP2_450	1.21368	0.505341		SLC38A2_20;22	1.23605	0.210531		TOP2A_13741377	1.14301	0.265659
SP3_73	1.21357	0.063663		TMEM184B_338	1.23566	0.153084		ATXN7_840	1.14299	0.182794
NF1_2543	1.2135	0.2623		SMAP2_240	1.23561	0.146971		HMGA1_102103	1.14295	0.325191
DOCK10_12	1.2133	0.334179		SPAG9_226	1.2356	0.781754		SSR3_105	1.14212	0.435019
RRP12_77	1.21276	0.112994		MAP1A_1600	1.23499	0.17324		C2CD2_511	1.14209	0.527148
MADD_1647	1.21071	0.161872		BAG3_195	1.23495	0.092606		CAMSAP2_1313	1.14203	0.459716
ARFIP1_132	1.2105	0.430579		MACO1_305	1.23468	0.249531		OSBPL7_171	1.14197	0.68672
VIPAS39_105	1.20995	0.331453		CDC42BPA_1613	1.23453	0.480685		SRRM2_149714991502	1.14192	0.347574
TJP2_978986	1.2092	0.13484		ADAM9_799	1.2341	0.438232		CLK2_50	1.14172	0.514192
TNKS1BP1_221	1.20913	0.521738		ERBIN_485	1.23375	0.126861		DCP1A_539	1.1416	0.343173
ACIN1_838	1.20831	0.170127		GAPVD1_757	1.23322	0.067474		XRCC1_485	1.14156	0.183538
HTT_2934	1.20773	0.286142		ATF7IP_429	1.23309	0.112528		NUCKS1_130132144	1.1415	0.383304
RSF1_748	1.20742	0.199509		TJP1_1278	1.23294	0.191318		H1-5_107	1.1413	0.790583
RICTOR_1385	1.20728	0.096459		GPKOW_197	1.23283	0.359894		MAP2_127	1.14124	0.710347
PAK2_58	1.20724	0.626278		VIPAS39_121	1.23208	0.181822		PATZ1_243	1.1408	0.205668
PARVA_1422	1.20715	0.350425		CAMKK2_495	1.23182	0.347378		MDC1_513	1.14065	0.08544
BCLAF1_337	1.207	0.565079		MVB12A_95	1.23174	0.511167		STMN1_1625	1.14058	0.42012
EPN1_419	1.20691	0.466546		YAP1_63	1.23132	0.321081		ASPH_29	1.14043	0.163426
IRF2BP1_66	1.20688	0.378754		ARFGAP2_432	1.2313	0.187435		MINK1_993	1.14033	0.358783
TNIK_707	1.2066	0.075297		BCAP31_216	1.23118	0.255621		AAK1_678	1.14032	0.759613
CWC25_337	1.20617	0.614051		SUZ12_583	1.23079	0.483115		DOCK7_900	1.14009	0.485554
LEO1_179	1.20608	0.274363		PAPOLA_24	1.23073	0.445985		ORC1_350	1.13989	0.475427
KIAA1671_1019	1.20591	0.098733		AHNAK_691	1.23039	0.437313		ATG2A_403	1.13973	0.37674
PPIP5K2_1180	1.20577	0.343556		TAGLN2_185	1.22934	0.233217		BAG4_289	1.13968	0.435144
SF3B2_343347	1.20576	0.492234		CAST_40	1.22931	0.292297		SMARCA4_1382	1.13966	0.66448
CTNNAL1_538	1.2056	0.102801		CTDP1_839	1.22906	0.274321		ATF7IP_559	1.13963	0.129788
SRRM2_1601	1.20546	0.199928		ABI2_233	1.22901	0.299776		CYLD_422	1.13946	0.461923
SRRM2_250252	1.20465	0.48506		GIT1_592;596	1.22896	0.505446		SNX17_437	1.13939	0.673476
ARFGAP2_432	1.20416	0.488951		THRAP3_535	1.22887	0.339856		JPT1_88	1.13934	0.326273
ZC3H18_776	1.20306	0.074769		MECOM_624	1.22847	0.310119		CASP4_16	1.13874	0.665205
RIF1_2393	1.20285	0.08096		AHNAK_5745;5746;5749	1.22816	0.280321		PIGB_159160	1.13841	0.11228
ASAP1_717	1.20206	0.086884		SRSF1_201	1.22799	0.237655		RAPH1_845	1.13825	0.525351
MORC2_696	1.20203	0.201105		MYO9B_1271	1.22768	0.194632		HNRNPC_107	1.13803	0.72778
MICALL1_589	1.20195	0.354912		AHNAK2_4472	1.22768	0.286122		TBX2_676	1.13803	0.372504
PPP1R12A_408409	1.20172	0.584831		PATL1_6	1.22756	0.231529		RGS14_218	1.13801	0.161369
NFIC_192	1.20129	0.231722		TP53I11_14	1.22737	0.169184		ETS1_285	1.13786	0.241873
HSPBP1_351	1.20124	0.144322		NAA10_213;216	1.22723	0.08389		ABCC1_930	1.13785	0.111168
MDC1_513	1.20103	0.078647		CD44_697;704	1.22692	0.494443		YAP1_94	1.13784	0.63067
NUCKS1_737579	1.20099	0.252429		HMGN1_86	1.22673	0.123887		TMX1_270	1.13778	0.319968
PTGES3_113	1.20091	0.431264		MINK1_927	1.22667	0.079781		TIAM2_767	1.13757	0.470603
SCAF1_965	1.20079	0.135713		SPATA2L_252	1.22649	0.15424		EIF4H_230	1.1374	0.485806
MPP1_403	1.20033	0.440688		WFS1_235	1.22621	0.390048		DNAJC30_39	1.13732	0.374108
KDM1B_247	1.20029	0.453519		SLC39A6_478	1.22612	0.247911		RGS12_661	1.13704	0.334509
LARP6_447451	1.19987	0.648214		SEPTIN9_30	1.22594	0.111835		CAVIN1_313	1.13688	0.713544
BARD1_364	1.19971	0.183958		ABT1_32	1.22584	0.189832		UHRF1BP1L_1081	1.13685	0.552052
SRRT_67	1.1995	0.300323		SLTM_344	1.22533	0.053793		ERBIN_874	1.13682	0.696345
SLC30A6_381	1.19942	0.353699		JPT1_31	1.22526	0.393506		SIK2_534	1.13681	0.256105
ZFC3H1_655	1.19937	0.11127		MYO18A_2041	1.22524	0.270684		NUMA1_1853	1.13675	0.740868
JUND_100	1.1992	0.52131		PPIG_290	1.22501	0.298671		SNX1_188	1.13666	0.305155
AHNAK_4520	1.1986	0.261891		PCNP_147	1.22456	0.376895		NCAPD2_829	1.13658	0.196565
EML3_176	1.19849	0.358416		NCOA7_87	1.22446	0.354619		EPHA5_833	1.13652	0.642726
GTSE1_305	1.19806	0.078412		SRI_172	1.22407	0.415167		ZC3H4_807808	1.1361	0.126935
XPR1_690	1.19806	0.394123		CTDSPL2_27	1.22397	0.127332		YAP1_63	1.13604	0.629458
PPP1R12A_507509	1.19781	0.67493		NFIX_288	1.22372	0.247469		TLN2_442	1.13592	0.708822
NCOR1_992	1.19776	0.454739		PCM1_1757;1760;1768	1.22337	0.480566		MTSS2_456	1.13559	0.261624
SAE1_185	1.19771	0.106941		UBR4_1647	1.223	0.194822		STK10_387	1.13558	0.336539
MED24_863	1.19763	0.11699		EVI2B_280	1.22294	0.540749		AHNAK_886	1.13549	0.488705
RHBDF2_113117	1.19733	0.417329		UBR5_327	1.22292	0.418746		MAP7D1_544552	1.13547	0.173081
FKBP15_1162	1.19718	0.249888		ARL6IP4_37;41	1.22234	0.370432		EVI2B_268	1.13541	0.360973
AFF4_549	1.19718	0.365423		NF1_2817	1.22197	0.614876		C1R_202212224	1.1354	0.29727
NUCKS1_204	1.19696	0.085784		NAV1_377	1.22197	0.41107		CAST_545	1.13512	0.593298
NFIX_280288	1.19672	0.234537		THRAP3_315	1.22167	0.266618		SLC7A11_11	1.13498	0.788873
L3MBTL3_675	1.19648	0.524654		PRKCD_218	1.22152	0.317157		NPM1_137	1.13479	0.466444
KLC2_545	1.19633	0.572088		CDR2L_393	1.22104	0.321981		TNKS1BP1_429	1.13465	0.464268
IWS1_398400	1.1963	0.613464		SLC39A10_591	1.22067	0.297886		BCR_1049	1.13462	0.319125
STK3_316325	1.19602	0.520206		RB1_805	1.22058	0.434055		PRR12_15611568	1.13448	0.198288
PANK4_406	1.19594	0.366644		ARL6IP4_366	1.22024	0.563268		MYLK_343	1.13436	0.665647
TRIM28_473	1.19573	0.196315		MARCKS_170	1.21983	0.085476		BZW1_413	1.13433	0.693647
SMG1_34	1.19567	0.256002		SFR1_61	1.21916	0.19269		NIBAN1_602622	1.1343	0.13133
SLC12A4_926	1.19462	0.328013		BAG4_289	1.219	0.252955		FCHO2_468	1.1343	0.242584
MICALL2_726	1.19451	0.570325		ABI1_222	1.21883	0.320913		MSH6_200	1.13417	0.270421
PRKAA1_172	1.19446	0.426882		EIF4H_230	1.21868	0.228603		DMXL1_1285	1.1338	0.366853
CDC42BPB_1643	1.19395	0.489032		MYPN_1286	1.21863	0.327023		SIK3_626	1.13366	0.537544
GTF2I_412	1.19389	0.127821		GPRIN1_237	1.21832	0.581376		MARCKS_145	1.13335	0.245665
RCN1_80	1.19361	0.650708		SSRP1_444	1.21826	0.381157		ARHGAP35_769773	1.13329	0.744859
EVA1A_106	1.19342	0.213846		TRAPPC9_566	1.21805	0.295754		SMPD4_169	1.13327	0.385524
BRCA1_1457	1.19337	0.160037		AFF4_336	1.21803	0.274039		KIF2C_633	1.13323	0.31623
NUMA1_271	1.19318	0.119663		CEP97_545	1.21768	0.501691		IRS1_270	1.13307	0.64636
ATG9A_761	1.19317	0.33855		TRIM28_541	1.21752	0.674748		SRRM2_2664	1.13303	0.373972
NOTCH2_1778	1.193	0.302462		RANBP2_2003;2008	1.21742	0.34713		RPS11_67	1.13297	0.565112
SYTL2_262	1.19205	0.2712		FEZ1_58	1.21739	0.236472		JPT1_87	1.13291	0.304698
KIAA1522_447	1.192	0.758682		PAK2_20	1.21733	0.130172		DNMBP_996	1.13282	0.735244
TJAP1_491	1.19192	0.416028		PCM1_1304	1.21727	0.376811		H2BC9_39	1.13277	0.492798
SPECC1_919	1.19168	0.384883		NF2_10	1.21688	0.542194		E2F7_61	1.13245	0.289523
PGRMC2_104	1.19159	0.784336		SLC7A11_8;9	1.21642	0.733459		PCM1_175717601768	1.1324	0.626349
KDM3B_766	1.19127	0.513658		MAP2_127	1.21605	0.372779		NUP98_546	1.13217	0.640503
HRH1_230233	1.19122	0.213981		MPHOSPH8_371	1.21511	0.242085		WASL_484485	1.132	0.200059
KIAA1671_465	1.19084	0.069639		SEPTIN9_22	1.21488	0.345287		PRPF38A_226	1.13195	0.53756
SH3BP4_279	1.19082	0.119144		AHNAK_5400	1.21479	0.585701		MARCKS_170	1.1318	0.317713
ARHGEF12_736	1.19053	0.646183		SQSTM1_355;361;366	1.2144	0.499896		OFD1_735	1.13178	0.574076
EIF3B_8385	1.19049	0.292942		AHNAK_5589	1.2144	0.661498		APBB1_205	1.13148	0.289878
BOD1L1_538	1.19036	0.39246		SCRIB_703	1.21422	0.660438		PCM1_1283	1.13137	0.617651
TNIK_181	1.19035	0.315393		NF1_2597	1.21384	0.428068		SPECC1_37	1.13103	0.728702
GAS2L3_604	1.1901	0.403956		PPP3CB_478	1.21367	0.325776		PLEKHA6_867	1.1309	0.316465
SLC9A1_703	1.18986	0.682275		SLC4A7_242	1.21352	0.092527		KIF5B_935	1.13061	0.352996
MYLK_911	1.18966	0.162315		ARHGEF7_776	1.21332	0.311536		AJUBA_119	1.1305	0.317972
EXOC1_470	1.1896	0.247555		HMGA1_53	1.21308	0.152691		CAVIN3_205	1.13038	0.703607
TP53I11_14	1.18946	0.221502		MDP1_168	1.21289	0.572757		MAP1A_2056	1.13034	0.1828
RGS3_806	1.1894	0.205819		SLC12A2_77	1.21283	0.181244		FNTA_57	1.13022	0.193653
IWS1_377	1.18934	0.647172		SRRM2_778;780	1.21265	0.100548		ZC3H4_1235	1.13006	0.341954
CPD_1355	1.18919	0.377406		MICALL2_726	1.21251	0.44055		SLC39A10_591	1.13001	0.480508
PRMT3_2527	1.18912	0.254255		SRRM2_1497;1499;1502	1.21228	0.05675		DBNL_271	1.12993	0.52362
SEPTIN9_30	1.18888	0.455946		EML3_176	1.2117	0.290745		ARHGAP21_1396	1.12983	0.220932
NCOA6_2043	1.18886	0.430268		CHD1_1622	1.21164	0.585249		PALLD_1121	1.12969	0.568907
ARHGAP1_51	1.18879	0.386105		SYTL5_211	1.21103	0.428929		WBP11_353361	1.12964	0.259799
HDGFL3_178	1.1887	0.23109		ABLIM1_452	1.21091	0.3144		RETREG3_435436	1.12963	0.312337
VIPAS39_121	1.18869	0.181212		CAST_179	1.21067	0.279315		EIF5B_498511	1.12956	0.270607
TBC1D2_279	1.18865	0.633772		AAK1_678	1.2104	0.50848		POLR2M_179	1.12941	0.629134
ELFN2_493	1.18863	0.314394		PRRG1_158	1.21006	0.29377		HSP90B1_306	1.12931	0.464789
NF2_10	1.18843	0.435046		SUGP2_315	1.20968	0.202697		PHLPP2_1231	1.12919	0.22947
CHAMP1_427	1.18831	0.22945		SYAP1_248	1.20952	0.145305		NOP56_314	1.12917	0.653069
SLC4A2_243	1.1883	0.223053		R3HDM2_869	1.20891	0.33522		CKAP2_39	1.12916	0.488991
CAMSAP2_862	1.18801	0.460972		SUZ12_546	1.20888	0.271988		TRIM28_599620	1.12911	0.508036
TTI1_828	1.188	0.097041		TRPS1_1081;1085	1.20867	0.306417		MKI67_2708	1.1291	0.383695
JPT1_131	1.18766	0.430013		STBD1_145	1.20861	0.1011		PRKCSH_312	1.12902	0.568738
PRAG1_729	1.1873	0.119862		SCRIB_1276	1.2086	0.426305		RB1_780788	1.12901	0.583245
SRRM1_734	1.18727	0.219955		GAS2L3_518	1.20847	0.079263		HNRNPM_633	1.12889	0.251029
TEX2_196	1.18701	0.525668		SSH2_784	1.20819	0.225061		CRIP2_115	1.12875	0.602748
KIF2C_187	1.18692	0.425527		NFIC_192	1.20812	0.204828		NFIC_438	1.12869	0.731657
FAM133B_82	1.18677	0.353518		CDC42BPA_1654	1.20777	0.067324		SLC4A7_53	1.12858	0.311183
PRKAA1_490	1.18674	0.331736		TNRC6C_1011	1.20777	0.225743		NCL_563	1.12812	0.700271
SLC16A2_80	1.18645	0.542716		TNS2_648	1.2077	0.178122		PRXL2B_110	1.12812	0.309828
RB1_805	1.18616	0.396488		PTGES3_113	1.20768	0.530403		SRRM1_207209211	1.128	0.154186
PRC1_571	1.18575	0.376457		AHCTF1_1541	1.20755	0.207249		EPS8_685	1.12778	0.217269
AHNAK_4995	1.18563	0.702944		FKBP15_1162	1.20748	0.198889		ATN1_77	1.12773	0.418418
KIN_238	1.18557	0.582673		ETS1_285	1.20739	0.166549		CIRBP_130	1.12752	0.818387
KDM2B_795	1.18552	0.109544		AKAP13_2563	1.20713	0.0595		CDCA3_94	1.12748	0.711067
NUCKS1_221223	1.18502	0.075262		KIAA1671_284	1.20707	0.16019		AHNAK_819	1.12744	0.53299
AHNAK_4903	1.18496	0.51429		FAT1_4235	1.20677	0.659003		OSBPL7_272	1.12741	0.516011
SPAG9_217	1.18493	0.645896		PLEKHA5_855	1.20664	0.161329		RPS6KC1_229	1.12733	0.442436
CENPA_1721	1.1849	0.094208		TTI1_828	1.20657	0.205774		RHBDF2_28	1.12728	0.762846
SYNJ1_1392	1.18467	0.289635		GTF2I_821	1.20616	0.278951		WDR44_344	1.12714	0.181752
RNF220_390	1.18463	0.055775		KIAA1522_971	1.20614	0.271935		HDAC5_499	1.12667	0.40672
SRRM2_895	1.18425	0.121366		DDX23_23;25	1.20599	0.405649		PDAP1_176	1.1266	0.628226
BAG3_195	1.18403	0.147575		NCAPD2_829	1.20511	0.278457		NUCKS1_61	1.12643	0.636862
PCDH18_741	1.18379	0.629244		REPS1_273	1.20507	0.352848		SH3PXD2A_256	1.1263	0.171241
STMN1_146	1.18337	0.409734		NFIX_280;288	1.20497	0.10692		SLTM_344	1.12625	0.409986
NELFA_277	1.1827	0.636811		PHLDB1_580;583	1.20475	0.389685		TTC28_2120	1.12621	0.45917
SRRM2_110111031112	1.18265	0.505009		ZNF830_225	1.20469	0.124285		LIPE_853	1.12619	0.10206
INPP5F_942	1.18241	0.074544		STRIP1_59	1.20429	0.208921		STAG2_1161	1.12618	0.337208
FRMD5_306	1.18208	0.526388		SMARCE1_385	1.2042	0.401051		GPRIN1_714	1.12605	0.509138
SPART_524	1.18189	0.524534		HNRNPC_239;241	1.20412	0.217057		PTBP1_141	1.12596	0.591147
LIMA1_741	1.18145	0.231476		SRRM2_1672;1675	1.20409	0.146065		NUMA1_2062	1.12594	0.637222
SYNJ2_1191	1.18123	0.43086		USP7_155	1.20387	0.294134		AP3D1_374376	1.12583	0.469753
KIRREL1_638	1.18121	0.291794		TGOLN2_70	1.20384	0.293518		OFD1_669	1.12576	0.249304
TRPM7_554	1.18119	0.343753		PTPN12_449	1.20382	0.225267		FAM114A2_87	1.12564	0.42039
BRD4_1126	1.18118	0.439655		GIGYF2_139	1.2038	0.285114		PDS5B_1406	1.12563	0.086712
LMNA_426	1.18111	0.463012		TJP2_978;986	1.20372	0.133335		EVI2B_267	1.12562	0.365869
GGT7_73	1.18056	0.549553		RRP15_58;67	1.20372	0.508509		SH3BP4_131	1.1256	0.175191
OGA_364	1.18046	0.144938		CRIP2_115	1.20334	0.279358		EPHA5_949	1.12544	0.6785
MAP2K2_17	1.18033	0.29789		SRRM2_1869	1.20328	0.667085		SRPRA_296297298	1.12529	0.260231
ATRX_889	1.18028	0.085309		REPS1_272;273	1.20197	0.166443		CENPJ_759	1.12529	0.43132
THRAP3_672	1.18015	0.242097		SPTBN1_2358	1.20179	0.314251		ZYX_143	1.12524	0.453029
PIKFYVE_48	1.17983	0.157778		ADAM17_791	1.20167	0.200254		LMO7_316	1.12516	0.494029
CDK12_274276	1.17983	0.164452		TJP2_913	1.20161	0.110384		SLC20A1_277	1.12503	0.590186
SFR1_61	1.17967	0.094344		SRRM2_250	1.20151	0.051466		TRA2B_293337	1.12495	0.659309
PPP1R9B_192	1.17935	0.060803		RFC1_518	1.20138	0.585467		TRIP11_1842	1.12487	0.27993
TLN1_1641	1.17862	0.562548		TRIM28_620	1.20127	0.195607		TOP2A_1374	1.12481	0.263503
MYO9B_12671271	1.17848	0.204345		DTX2_236	1.20124	0.453672		HYOU1_567	1.12467	0.46672
NES_578	1.17818	0.573736		GTSE1_305	1.20104	0.273097		ZNF592_1089	1.12465	0.195854
DTD1_205	1.17809	0.339092		OSMR_826	1.2009	0.06958		LYN_397	1.12461	0.704351
AHNAK2_4472	1.17805	0.486325		TRAPPC12_184	1.20047	0.225567		MAP7D1_113116125	1.12458	0.056382
SEC16A_1327	1.17798	0.286589		SH3KBP1_79	1.20044	0.485452		CSNK2B_209	1.12431	0.518474
NOL3_149	1.17785	0.345291		DR1_166	1.2003	0.395383		SAFB2_194	1.12423	0.617364
DYNC1LI1_516	1.17778	0.259685		AFF4_549	1.20012	0.188655		RBM27_1020	1.12422	0.455973
TPM4_216	1.17749	0.528289		AHNAK_5854	1.19986	0.524216		TP53BP1_1056	1.12413	0.278431
SPAG1_347	1.1772	0.289364		HDGFL2_664	1.19978	0.227896		MLF2_216	1.12412	0.163929
PDE4D_197	1.17703	0.418907		TTC28_2224	1.19967	0.375091		DST_7758	1.12403	0.326416
HNRNPM_481	1.17663	0.516248		MARCKS_163;167	1.19956	0.171604		GGA2_177	1.12401	0.827899
SEPTIN9_60	1.17639	0.70856		HIVEP1_141	1.19948	0.084235		GIPC1_222	1.12394	0.680992
SYAP1_248	1.17623	0.287431		MARK3_601	1.19946	0.334857		HNRNPA1_338	1.12393	0.506874
TJP2_1182	1.17605	0.501165		TRA2B_95;103	1.19937	0.527973		AKAP6_1335	1.1239	0.662069
TRIO_2631	1.17603	0.275254		TPM4_216	1.19924	0.443221		MAP1B_1932	1.12389	0.531531
ZC3HAV1_310	1.17535	0.347767		VCP_13	1.1991	0.175412		ILF3_511	1.12381	0.224895
TNS2_1003	1.17496	0.07056		WFS1_32	1.19899	0.430319		TRRAP_2552	1.1238	0.220248
NELFE_91	1.17493	0.420092		CAMSAP2_1313	1.19877	0.153902		CERT1_232	1.12359	0.494479
RB1CC1_257	1.17485	0.272337		APBB1_205	1.19872	0.168902		MECOM_624	1.12338	0.523894
SMAP2_240	1.17472	0.114784		PLA2G4C_337	1.19833	0.545877		YWHAQ_232	1.12333	0.220558
ANP32A_17	1.17423	0.475951		LARP1_785	1.19792	0.47592		WDHD1_1041	1.12331	0.243316
SLC4A7_1194	1.17397	0.361324		STIM2_626	1.19769	0.258514		RFFL_41	1.12324	0.177466
PRRC2A_1014	1.17392	0.394464		RANBP3_244	1.19741	0.058646		PRKCD_218	1.12298	0.610012
PPP6R3_617	1.17378	0.250402		GFPT2_244	1.19675	0.426621		TRIO_2477	1.12282	0.661866
ING5_148	1.1735	0.064701		MTFR1_119	1.19642	0.337565		STAG2_105810611064	1.12279	0.113562
UBR5_636	1.17325	0.320743		PHLDB1_678	1.19627	0.446003		CDK1_161	1.12253	0.452866
CCAR2_671678	1.17216	0.220751		AHNAK_3326	1.1962	0.307855		NONO_428	1.12239	0.465261
RBM7_204	1.17215	0.25421		VIM_49	1.19583	0.385561		SMG6_440	1.12233	0.577095
TNIK_730735742	1.17212	0.396693		SH3PXD2B_771	1.19575	0.633829		UBASH3B_34	1.12219	0.549271
HOMER3_159	1.17171	0.473466		PLEC_4030	1.19558	0.322394		SLC9A6_589	1.12217	0.289252
CHD4_15311535	1.17163	0.294392		SNX29_330	1.1952	0.062724		MARCKS_46	1.122	0.479006
NES_931934	1.17145	0.467629		PLEKHA5_410	1.195	0.140032		HNRNPUL2_185	1.12194	0.570415
ADAR_825	1.17137	0.520543		PKP2_878	1.19466	0.703253		MARCKS_150	1.12185	0.238081
YWHAE_46	1.17132	0.24719		CEP170_881	1.19449	0.129532		AHNAK_5857	1.12177	0.777455
WDR70_638	1.17127	0.083348		NCOA7_208;211	1.19412	0.439161		ZFC3H1_1046	1.12176	0.298896
USP34_487	1.17121	0.582142		PRKD2_214	1.19401	0.28413		RFC1_108	1.12171	0.545501
RB1_807	1.17103	0.352162		GPS1_479	1.19401	0.238598		CDC42EP1_34	1.12166	0.373005
NUMA1_1853	1.1708	0.517402		PCM1_93	1.19398	0.291777		CDC42EP1_101113	1.12127	0.360597
DPF2_244248	1.17076	0.23672		DAB2_723	1.1939	0.60852		TBC1D2_279	1.12122	0.49245
ERCC6L_1028	1.17071	0.138579		SLC4A7_53	1.19376	0.062424		PRRC2C_187	1.12104	0.471257
AHNAK_5031	1.17055	0.634375		UFD1_299	1.1933	0.329432		GOLPH3_9	1.12089	0.677866
MAP4K4_834	1.17038	0.670423		OSBPL3_34	1.19314	0.188499		TNS2_648	1.12068	0.485846
MTDH_5	1.17024	0.478046		ZBTB38_130	1.19269	0.226491		SMPD4_248	1.12065	0.588965
EIF5B_107	1.16997	0.238038		NGEF_696	1.19267	0.168013		WRN_282	1.12063	0.493681
PTBP1_141	1.16996	0.51977		BAZ2A_509	1.19255	0.32925		SCAMP4_194	1.12061	0.631948
DENND1B_652	1.16991	0.450549		EPHA2_892;897;901	1.19252	0.657322		PPP1R12B_808	1.1206	0.693388
FNIP1_593594	1.16987	0.363159		SP3_73	1.19242	0.159941		SYNPO_580	1.12051	0.441988
DST_7742	1.16969	0.579197		SH3BP4_131	1.19207	0.203944		RAPGEF6_1070	1.12045	0.400981
SRSF1_199	1.16925	0.340473		PRAG1_729	1.19199	0.224885		EIF4B_207	1.12045	0.727329
ZFP36_186	1.16903	0.442214		SLC39A10_539	1.19146	0.491427		FAM171A1_525	1.12044	0.6299
TOP2A_13741377	1.16882	0.169324		RTN4_107	1.19123	0.476668		EIF5B_486511	1.1203	0.322695
ZBTB7A_549	1.16881	0.216347		EMSY_546	1.1911	0.421427		ASPH_18	1.12027	0.556943
DTL_488	1.16847	0.542637		DAB2IP_978	1.19084	0.207503		RPL24_86	1.1201	0.193614
MTMR3_647	1.16836	0.274311		AKAP13_1876	1.19071	0.571691		AHNAK_5448	1.12009	0.384914
ABLIM1_452	1.16824	0.488954		PAGR1_237	1.19063	0.498881		MAP1A_1326	1.12006	0.537693
ADAM9_799	1.16793	0.44444		AHNAK_1123	1.19049	0.579369		PRMT3_27	1.12004	0.115575
MAP1B_1620	1.1678	0.446073		PPP1R9B_100	1.19019	0.261679		HNRNPC_239241	1.11984	0.345687
HMGN1_8689	1.16779	0.093902		CCAR2_671;678	1.19015	0.195443		DENND6A_127	1.11973	0.492665
CDR2L_393	1.16776	0.318843		MATR3_766	1.19006	0.371018		ZDHHC5_432	1.11953	0.190699
BSDC1_387	1.16774	0.216892		PICALM_16	1.19005	0.503824		EIF4EBP1_3746	1.11946	0.345019
NUFIP1_403	1.16773	0.570899		CAMSAP1_827	1.19004	0.308255		RSRC1_8	1.11931	0.519939
EPHA2_772	1.16714	0.526098		PSMD11_14	1.1899	0.18179		SEC63_537	1.11926	0.674728
DDX55_544	1.1671	0.066112		MAP1A_909	1.18975	0.272517		DNAJC8_35	1.11894	0.517185
ABHD2_415	1.16707	0.445628		SURF2_195	1.18968	0.077673		SYNPO_890	1.11888	0.211467
HTATSF1_713	1.16707	0.092521		KIAA1143_146	1.18944	0.413931		APBB2_716	1.1186	0.605737
EIF3B_740	1.16653	0.248198		CHAF1A_775	1.18937	0.458499		PWWP2A_116119	1.11859	0.213037
WBP11_237	1.16631	0.177166		CEP170_122	1.18937	0.136645		SLAIN2_134	1.11825	0.527889
SPECC1_55	1.16626	0.154149		EFNB1_283	1.18936	0.65664		BRPF1_891	1.11807	0.682866
NUCKS1_214	1.16618	0.291153		SEC63_537	1.18933	0.266529		SLC12A2_77	1.118	0.656755
LIG1_66	1.16614	0.350263		CAP1_308;310	1.18931	0.274367		UTP14A_2931	1.118	0.336657
PLEKHA2_194	1.16602	0.38287		STAG2_1058;1061;1064	1.18927	0.086918		RBM14_618	1.11797	0.401435
LLGL1_663	1.16538	0.24675		NCAPG_390	1.18887	0.358645		BCL9L_1422	1.11795	0.644438
NUCKS1_79	1.16521	0.507345		SRRM2_1003;1014	1.18837	0.470645		RPLP2_102	1.11772	0.317519
FNBP1_296	1.16501	0.403208		BRCA1_1457	1.18821	0.281925		KCTD5_29	1.11763	0.674624
EIF2AK3_844	1.16498	0.499641		TOP2A_1374	1.18818	0.100888		MDFIC_124	1.11757	0.525358
C2CD5_323	1.16498	0.475953		ZRANB3_569	1.18807	0.281064		SSH2_784	1.11745	0.273702
ARHGAP29_21	1.16492	0.385391		HNRNPL_52	1.18763	0.329452		ANK3_861867	1.11743	0.205824
GOLGA4_71	1.16467	0.209574		MAP1B_2209;2211	1.18743	0.485492		EIF4G1_1092	1.11709	0.516721
HP1BP3_70	1.16465	0.436228		AP1AR_186	1.1874	0.459155		SNW1_33	1.11683	0.454192
CASKIN2_858	1.16452	0.319791		PTGES3_148;151	1.18731	0.514318		SCARF2_856	1.11674	0.279159
DNM1_849	1.16446	0.306619		DOCK10_12	1.18706	0.331154		EHBP1_1058	1.11662	0.376866
HMGN1_7	1.16437	0.503267		POLR2M_72	1.18706	0.24283		PRPF40A_36	1.11638	0.465872
MBD3_56	1.16393	0.500976		LSM12_75	1.18703	0.630919		NIFK_247	1.11626	0.408869
TRIR_114	1.16393	0.491979		SH3BP4_615	1.18696	0.253442		ARHGAP12_176	1.11611	0.519504
TJP1_617	1.16363	0.071024		XRCC1_447	1.18692	0.371008		AP3D1_430	1.11594	0.721206
SYNPO_754758	1.1636	0.305643		TNS2_1003	1.18662	0.122076		NEDD4_458	1.11581	0.45725
PRRC2B_480	1.16353	0.346871		ATAD2_41	1.18659	0.302053		CSNK1E_389	1.11573	0.586066
CORO7_915	1.16343	0.507763		PCNX3_496	1.18649	0.3412		OR6C3_251256260	1.11563	0.37699
SYNRG_752	1.16336	0.232759		F11R_295	1.18635	0.511516		SH2D4A_261	1.1153	0.689745
S100A6_46	1.16317	0.711019		PHF8_857	1.18625	0.216392		MAP3K20_781	1.11523	0.647608
ACIN1_240243	1.16301	0.136408		AHNAK2_4710	1.18605	0.437602		LARP4_619	1.11503	0.732715
NAV1_377	1.16298	0.644172		AAK1_1093	1.18602	0.174599		PPP2R3A_692	1.115	0.639149
AHNAK_5824	1.16254	0.374627		C2CD5_321;323	1.18579	0.521641		MAP1A_1675	1.11494	0.532507
TJP2_978	1.16252	0.343404		DCPS_24	1.18555	0.059936		HERC2_1601	1.11487	0.629599
PIP5K1A_460	1.16248	0.076169		SLC4A7_258	1.18534	0.423076		ARHGEF2_143	1.11481	0.563404
MAP1A_1069	1.16223	0.494225		TNS3_332	1.185	0.434796		SPECC1_315	1.11475	0.713995
NELFE_51	1.1619	0.29504		DDX46_295;296	1.18498	0.359979		ERCC6L_11341135	1.11475	0.621274
TYRO3_466	1.16184	0.440368		SEC31A_351	1.18494	0.290316		TRIP12_1036	1.11473	0.652854
AHNAK_210216	1.1618	0.531608		AHNAK_5857	1.18465	0.488601		SAP30BP_697277	1.11468	0.34374
HMGN3_93	1.16173	0.224996		GIGYF2_20	1.18444	0.534394		ENSA_109	1.11465	0.745656
TP53BP2_480	1.16158	0.325564		RFTN1_450	1.18435	0.565996		STK3_316	1.11455	0.399663
NCOA7_208211	1.16155	0.507123		RCAN1_167	1.18434	0.536061		PPP1R12B_421	1.11444	0.764495
SLC4A7_258	1.16129	0.463651		CAMSAP2_980	1.18419	0.472461		MAP1B_1852	1.11437	0.820737
VIM_430	1.1612	0.675207		PEA15_116	1.18414	0.123534		AHNAK_691	1.11425	0.82679
NUCKS1_221	1.16112	0.171174		AHNAK_4520	1.18402	0.265304		TRIP6_189	1.11413	0.339952
SLC4A7_19	1.16049	0.332927		CNP_9	1.18341	0.272613		MAP1B_2034	1.11408	0.518859
PTTG1_31	1.16049	0.654493		SRRM2_420;424	1.18307	0.053013		CDC42BPA_1613	1.11397	0.798897
SUPT5H_755	1.16047	0.657968		JUN_58	1.18269	0.627408		CDC42EP4_105	1.11382	0.606364
SRRM2_875876	1.16036	0.592266		RTF2_287	1.18238	0.510684		EPB41L5_582	1.11373	0.767957
C7orf50_175	1.16024	0.379379		RIOK2_350	1.18217	0.293092		PCDH18_984	1.11362	0.792598
RRAD_273	1.15976	0.676538		AKAP6_1653	1.18215	0.167455		ATRX_84	1.11355	0.273601
UPF1_1129	1.1597	0.320771		JPT1_87	1.18192	0.235368		FAM53C_232	1.11343	0.620681
SRRM2_1600	1.15961	0.190281		CLK2_50	1.18178	0.421349		MAP1B_1965	1.11339	0.403844
COBLL1_326	1.15957	0.153655		PCDH10_897	1.1816	0.227885		SUN2_25	1.11332	0.558784
UFL1_458	1.15939	0.409712		MYLK_343	1.1815	0.432532		ARID5B_1002	1.1132	0.301821
PPFIBP1_466	1.15937	0.056326		SLC4A2_243	1.18148	0.387055		ZNF787_89	1.11313	0.755444
CHD8_2046	1.1593	0.344313		SASH1_813	1.18137	0.421063		CEP170_122	1.11309	0.28639
RIF1_1554	1.15914	0.491198		DAGLB_583	1.18134	0.242466		SLC7A11_26	1.11287	0.658055
EIF5B_113	1.15898	0.070569		SMTN_715	1.18119	0.099395		CSDE1_514	1.11287	0.680022
FGD1_141	1.15886	0.470121		TLN2_442	1.18116	0.651756		DNAJC1_480	1.11275	0.688851
GRAMD2B_72	1.15882	0.425366		MFF_79	1.18096	0.106767		HP1BP3_441442446	1.11246	0.632473
SRSF1_201	1.15878	0.336457		MBD3_56	1.18082	0.540873		PHLDB1_661	1.11233	0.636077
DDX3X_82	1.15864	0.5837		MAVS_419	1.18066	0.61303		HIRIP3_289291	1.11232	0.480186
LAMTOR1_56	1.15827	0.594634		MAP1B_2034	1.18051	0.260549		ADGRG7_746	1.11231	0.513971
WDR62_1405	1.15811	0.205632		AFDN_216	1.1802	0.099493		ARFGEF1_1079	1.11214	0.555841
RELL1_249	1.15804	0.274281		SRRM1_734	1.18011	0.087437		IRF3_175	1.112	0.440699
ARAF_269274	1.15769	0.268778		SF1_80;87	1.17996	0.061271		CEP170_667	1.11198	0.584697
MACO1_305	1.15725	0.276665		RPL32_60	1.17993	0.671589		PLEC_43864392	1.11189	0.190841
OSBPL3_34	1.15719	0.205544		OSBPL3_251;265	1.17941	0.279559		ZYX_186	1.11187	0.745352
CAMKK2_495	1.15715	0.459904		COBLL1_326	1.17929	0.12347		NCAPH2_208	1.11182	0.467602
SCAMP3_72	1.15683	0.628637		EIF3B_740	1.17902	0.144949		DCTN4_196	1.11176	0.42721
GRAMD1A_16	1.15663	0.425867		TRIP12_239	1.179	0.361926		RFX7_1128	1.11141	0.479113
RAD54B_14	1.1566	0.286358		GAPVD1_902	1.179	0.137868		TXLNA_18	1.11141	0.448168
SEC16A_2295	1.1566	0.249413		SOGA1_1005	1.17864	0.307232		MAP7D1_118	1.11139	0.442474
DCLK2_355	1.15657	0.333173		PCNP_87	1.17863	0.40449		BUD13_172175	1.11131	0.241551
SRRM2_857	1.15642	0.332694		DPH7_353	1.17839	0.683251		PPP1R9B_100	1.11122	0.458954
NCOA5_126	1.15625	0.489258		HERC2_1601	1.17839	0.535941		SLC7A6OS_302308	1.1111	0.708581
SPAG1_418	1.15625	0.211323		SLX4_467	1.17837	0.566196		PRR11_291	1.11096	0.687875
TRIM47_588	1.15587	0.409378		CCDC43_151	1.1781	0.429119		DCAF1_1000	1.11095	0.426106
MARK3_601	1.15577	0.296878		UBASH3B_377	1.17791	0.575939		KNSTRN_171	1.11083	0.698638
RERE_656	1.15569	0.065381		MFF_39	1.17779	0.467778		TANC2_1560	1.11067	0.324846
LIMA1_698	1.15532	0.347448		STRN4_206	1.17775	0.360391		ALKBH5_363	1.1106	0.328947
MMTAG2_217	1.15524	0.288834		SUGP1_485	1.17733	0.417774		LMNA_414	1.11057	0.632745
SH2B1_126	1.15504	0.256978		HYOU1_567	1.17717	0.28634		NUCKS1_79	1.11051	0.519548
AHNAK_5077	1.15497	0.364573		URI1_442	1.17713	0.422698		ALYREF_8	1.11037	0.612407
SH3KBP1_79	1.1549	0.392785		AKT1_122;124;126	1.17686	0.294362		BRIP1_505	1.11025	0.444101
SRSF3_138140	1.1548	0.167183		DDX3X_90	1.17675	0.51092		PDLIM4_240	1.11011	0.630452
LARP1_785	1.15441	0.504043		NF1_864	1.17665	0.101571		PRRC2B_120	1.11001	0.49359
EPB41L2_58	1.15439	0.299958		NUMA1_271	1.1766	0.174563		ULK2_729	1.11	0.458273
ACIN1_410414	1.15438	0.224092		ARHGEF17_395	1.17659	0.237107		MAP4K4_900	1.10997	0.480202
RANBP2_20032008	1.15432	0.19876		KIF3B_732;735;738	1.17658	0.119586		PKN3_548550	1.10987	0.494533
TACC1_348	1.15418	0.620821		FAM156A_11	1.1765	0.635199		NF1_2543	1.1098	0.614398
ARHGEF10_379	1.15406	0.104824		ADAM9_769	1.1764	0.287694		KIF3A_687	1.10978	0.730716
ADAM10_719	1.154	0.407055		MAP1B_1965	1.17616	0.188851		EIF4B_418420422	1.10975	0.30417
RNF8_157	1.15384	0.133615		NR3C1_134	1.17613	0.389353		TTF1_872	1.1097	0.222409
PLEKHA5_855	1.15379	0.429581		HNRNPU_271	1.17582	0.247435		MYPN_1051	1.10968	0.718452
ZC3H13_1232	1.15378	0.210158		TRIR_114	1.17582	0.274651		MED1_1302	1.10951	0.621616
CTNND1_264	1.15362	0.076293		MIS18BP1_1116	1.17546	0.177762		H3C1_29	1.10947	0.66857
NAA10_205	1.15336	0.284111		WBP11_181	1.1754	0.32826		SLC39A3_125129	1.10945	0.149
KLC2_556	1.15334	0.160666		WASL_256	1.17527	0.382043		RTF1_697	1.10942	0.286837
SRRM2_994	1.15325	0.190347		ERBB2_1078;1083	1.17516	0.153975		PRR11_307	1.10916	0.650583
MCM3_711713	1.15313	0.163101		PIK3R4_895	1.17514	0.316935		AHNAK_574957525763	1.10914	0.650596
MAP1A_1326	1.15312	0.552946		EPHA2_892;897	1.17498	0.549723		CDK9_347	1.10913	0.387513
HTT_1874	1.153	0.618274		ABLIM3_394	1.17484	0.560028		MLLT1_325	1.10911	0.785466
MARK2_632	1.15298	0.418208		TP53BP2_480	1.17472	0.34636		AHNAK_570	1.10906	0.431691
HECW1_67	1.15298	0.396783		KIF2C_187	1.17466	0.284153		LARP1_1040	1.10906	0.674091
ACIN1_414	1.15295	0.142873		DNAJC5_12	1.17456	0.213382		MYO18A_2041	1.10891	0.577706
PDXDC1_718721722	1.15283	0.493827		SLF2_481	1.17445	0.271484		ZC3H11A_737	1.10879	0.13396
MTX3_311	1.15277	0.191234		ITGB1_789	1.1743	0.843788		MYL12B_1920	1.10875	0.688704
SEC16A_1440	1.15273	0.14109		PHLDB2_415;420	1.17427	0.328899		MARCKS_101	1.10874	0.375708
PCNT_3284	1.15253	0.307145		SLC20A1_277	1.17422	0.545551		NCL_580	1.10863	0.30023
LMO7_1015	1.1521	0.146102		AHNAK_2387	1.17418	0.343982		ABLIM3_372373	1.10861	0.582548
KLC1_521	1.15207	0.092294		LAMTOR1_56	1.17394	0.611539		VIM_39	1.10857	0.606553
SAFB_601	1.15207	0.468009		LIMA1_365	1.1739	0.206738		SLC39A3_129	1.10843	0.476756
CTTN_418	1.15189	0.200442		MARK2_465	1.17381	0.212051		CTNND1_325	1.10828	0.096896
SRRM2_19021905	1.15178	0.253626		AMPD2_168	1.17376	0.159887		HNRNPA3_360	1.10826	0.14593
PDE4D_754	1.15177	0.369101		PSIP1_63	1.17342	0.485883		PTPN12_449	1.10823	0.662748
LARP4B_736	1.15175	0.223476		TJP1_1111	1.17336	0.135384		POLR1D_104	1.10806	0.667378
UBASH3B_34	1.15169	0.483974		DDX46_296;305	1.17329	0.370611		BIN3_248	1.10796	0.652051
LUZP1_878	1.1514	0.506694		GOLPH3_9	1.17272	0.406847		RALGAPA1_1366	1.10788	0.576763
ATG2B_240	1.15127	0.261455		TBC1D5_42	1.17264	0.084219		RAPH1_571	1.10786	0.803394
PRPF38A_226	1.15101	0.67721		NEDD4L_475	1.1719	0.089442		PSD3_289	1.10776	0.606506
RASAL2_734	1.15097	0.090124		CDK14_79	1.17187	0.262921		MYBBP1A_1303	1.10749	0.508767
SRRM2_250	1.15084	0.277524		SPATS2L_159	1.17186	0.335224		KIAA1143_146	1.10742	0.739944
CDC5L_424	1.15076	0.189269		ARHGAP5_981;992	1.17183	0.14011		CHD8_1420	1.10727	0.608329
CARMIL1_916	1.15072	0.223218		OSBPL3_251	1.17183	0.165339		SUN2_136	1.10724	0.194933
GTF2I_821	1.15015	0.402655		APBB1_699	1.17172	0.540603		CDC25B_323	1.10717	0.388216
TFAP2B_242	1.15013	0.631232		SLC39A3_125;129	1.17165	0.130201		YAP1_61	1.10706	0.657939
PCBP1_173	1.15013	0.106982		KMT2A_2672	1.17097	0.219138		ZRSR2_384	1.10704	0.572395
AHNAK_574557465749	1.15009	0.375467		CBX5_110	1.17092	0.363296		FLNA_2336	1.10701	0.139954
PCYT1A_347	1.15006	0.092249		LIG3_876	1.1709	0.575254		BICD2_329	1.10698	0.494354
RB1CC1_238	1.15006	0.190606		ARHGAP29_913	1.17061	0.46448		TRIOBP_2053	1.10688	0.240353
MPHOSPH8_319	1.15004	0.101897		SHKBP1_662	1.17039	0.457136		MAP1B_1899	1.10683	0.324801
MEPCE_60	1.14982	0.526101		HOMER3_159	1.17034	0.509805		AHNAK_2387	1.10673	0.378932
PRKCD_313	1.14951	0.497618		SRRM2_1219	1.17022	0.651109		ZNF644_199	1.10669	0.861403
DNAJB2_313	1.14916	0.389248		NUMA1_169	1.17016	0.131454		RAB11FIP5_251	1.10663	0.644237
HRH1_233	1.14916	0.248553		AAK1_673	1.16983	0.392975		NOLC1_188	1.10657	0.712285
TBC1D4_591	1.14909	0.402581		STAG2_1161	1.16983	0.174764		ARID4B_790793	1.10655	0.373028
ILF3_477	1.14904	0.491822		RPS2_266	1.16962	0.117779		CEP97_545	1.10648	0.786859
BBX_40	1.14872	0.06225		AHCTF1_1232	1.16961	0.458831		EHD2_468	1.10646	0.676394
BCL10_138	1.1487	0.514659		CEP170_958	1.16959	0.315742		ITPRID2_270	1.10634	0.566955
ZBTB11_448450	1.1486	0.110452		CAMSAP2_862	1.16954	0.484498		MTA1_639	1.10632	0.526048
SLC4A7_64	1.14857	0.55613		KIAA1522_447	1.16944	0.6976		PLK1_210	1.10617	0.52959
EIF2S2_105	1.14853	0.319035		EHBP1_408	1.16925	0.548891		KIF21A_855	1.10606	0.366852
AKAP8L_283	1.1485	0.219885		PACSIN2_399	1.16898	0.069535		KMT2D_1604	1.10592	0.482761
MFF_39	1.1484	0.475209		UFD1_294	1.16876	0.386616		SH3BP4_22	1.10584	0.68143
SH3KBP1_230	1.14823	0.588684		VPS13C_3641	1.16869	0.369373		MAP1A_916	1.10583	0.513935
UBXN7_288	1.14821	0.087418		SETD2_614	1.16868	0.234725		MICALL2_649	1.10577	0.548788
EVI2B_268271	1.14812	0.079764		DBNL_269	1.16863	0.333013		SCAMP1_45	1.10568	0.531605
INF2_11871188	1.14798	0.549795		CTNND1_325;328	1.1684	0.384274		CLIP1_204	1.10568	0.681015
SRRM1_662664	1.14713	0.322659		KANK1_1342	1.16822	0.770523		LIMD1_424	1.10563	0.635611
ARHGAP21_1433	1.14692	0.089882		CHD4_1531;1535	1.16816	0.209177		GIGYF2_20	1.10533	0.804331
SCRIB_1276	1.14687	0.541219		PHLDB1_324	1.16813	0.185149		NDE1_306	1.10531	0.641143
KIFAP3_102	1.14668	0.715266		AFF4_703	1.16794	0.074599		ESF1_657663	1.10523	0.434337
SRSF5_250	1.14626	0.457577		RHBDF2_143;148	1.16731	0.265807		ENC1_406	1.1052	0.635077
WRAP53_8590	1.14571	0.074751		ATF7IP_445	1.16727	0.120006		CBLB_525529	1.10519	0.658095
STX16_41	1.14564	0.519581		NUFIP1_403	1.16723	0.625615		PXN_680	1.10512	0.385588
TMF1_328	1.14563	0.271618		PANK4_406	1.16708	0.452623		RUNDC1_497	1.1051	0.73162
ATG4D_15	1.14552	0.556789		MLF2_216	1.16703	0.119746		PARP4_1288	1.10505	0.63355
TMEM184B_338	1.14547	0.43468		CARHSP1_32	1.16687	0.636604		CEP192_612	1.10503	0.473146
FOXO4_229	1.14545	0.286109		ARHGEF12_599	1.16627	0.381155		PHLDB2_565	1.10502	0.399193
CAMKK1_67	1.14526	0.558696		DARS2_242	1.16619	0.080756		CTTNBP2NL_592	1.10502	0.054521
FXR2_453	1.14482	0.358782		EPS8_516	1.1661	0.627194		UBE4B_105	1.10497	0.554559
FOXO3_413	1.14476	0.213332		CDK13_337;342;349	1.16565	0.178688		MYBBP1A_775	1.10492	0.397524
TNRC6C_1011	1.14475	0.426682		RASSF8_387	1.16535	0.174174		SRRM2_818820	1.10471	0.662311
NDUFAF2_134	1.14475	0.611805		EHD2_468	1.16524	0.440311		NCAPG_390	1.10465	0.598502
PPP1R12C_364	1.14471	0.658438		JPT1_88	1.16512	0.281691		ATG9A_762	1.10463	0.58163
NES_842	1.14469	0.455059		PRKD3_254	1.16502	0.251285		PCNT_3242	1.10461	0.26605
PWWP2A_81	1.14464	0.310275		WBP4_262	1.16479	0.285723		CTNND1_328	1.10459	0.648356
GTF3C4_611	1.14437	0.189693		NOL3_149	1.16463	0.259856		MLPH_554	1.10458	0.661967
TBC1D10A_409	1.14428	0.624606		MICAL3_977	1.16457	0.295351		SRRM2_818819820	1.1044	0.39638
EVI2B_267271	1.14425	0.051557		RBM39_117	1.16408	0.540461		NFIX_288	1.10436	0.513381
SAFB2_513	1.14399	0.309887		RB1_807	1.16385	0.439063		UBR5_327	1.10435	0.809869
ZNF609_1055	1.14394	0.636306		NOP56_314	1.16382	0.676934		SPECC1L_887	1.10433	0.684817
MYLK_1778	1.14375	0.358741		COPB2_861	1.16364	0.105918		HRH1_230	1.10425	0.637251
CHAMP1_282	1.14372	0.151452		PRAG1_827	1.16347	0.346406		SAFB2_343	1.10425	0.307973
IFI16_670	1.14372	0.467238		RPS15_55	1.16335	0.696456		VIM_73	1.10421	0.357788
KANK2_84	1.14363	0.365721		SCAMP2_319	1.16332	0.447405		EPHA2_772	1.10417	0.703905
ABL1_718	1.14356	0.107711		CDC42EP1_353	1.16332	0.491307		SF3B2_307309	1.10407	0.390255
LMNA_636	1.14356	0.538601		AHNAK_5321	1.16328	0.535365		SRSF9_211	1.10404	0.458029
DOCK7_452	1.14352	0.428198		CSPP1_901	1.16326	0.178008		MAP2_1649	1.10393	0.457555
PPFIBP1_636	1.14348	0.263155		DST_7742	1.16324	0.573265		ABCC1_917	1.10387	0.328529
MINK1_927	1.14329	0.456329		CEP170_359	1.16312	0.222748		MTOR_1261	1.10385	0.856579
RNF123_675	1.14313	0.327701		CIC_1188	1.16307	0.316954		MYPN_683	1.1038	0.786828
HTATSF1_579	1.14305	0.131481		STK11IP_482	1.16304	0.445283		MAP4_2008	1.10376	0.826386
PFKM_775	1.14303	0.445611		CDK10_196	1.16303	0.070233		PA2G4_363	1.10371	0.530005
SRRM2_876	1.14296	0.518953		RBM12B_280	1.16282	0.37665		NUP160_1151	1.10358	0.528141
SAMHD1_616	1.14291	0.679105		ITPRID2_704	1.16271	0.306677		PHACTR4_147	1.10357	0.630678
EPS15L1_255	1.14286	0.459405		MAP1A_1069	1.16264	0.443722		PARP4_101	1.10341	0.655412
ZBTB38_130	1.14281	0.427274		ATP11C_445	1.16243	0.201949		CRYBG1_19	1.10338	0.72662
OTUD5_507	1.14271	0.078444		BRD2_301	1.16234	0.289673		MCM3_711	1.10328	0.551468
SRRM2_333	1.14269	0.161647		PIP5K1A_460	1.16223	0.104315		HNRNPC_138	1.10327	0.332837
HS1BP3_249	1.14233	0.09243		SCAMP3_72	1.16217	0.416983		REPS1_272273	1.10326	0.385795
CEBPB_231	1.14232	0.246578		PNN_690;694;695	1.16213	0.374422		PCNX3_1025	1.10311	0.594858
LARP6_451	1.14218	0.236122		NELFE_51	1.16208	0.24466		FOXO3_413	1.1031	0.284425
SNRNP27_132	1.14216	0.422275		USP10_365	1.16198	0.29482		DNM1_770	1.1031	0.555074
CEP170_667	1.14203	0.546882		PRPF4B_142;144	1.16169	0.242995		SHTN1_506	1.10309	0.678956
TJP1_1111	1.14185	0.236893		LNPEP_91	1.16149	0.472147		POLD3_458	1.10304	0.407972
RTN4_107	1.14159	0.549263		LEO1_179	1.16131	0.361288		PTGES3_148	1.10301	0.734608
MFF_79	1.1415	0.248074		MAP1B_1899	1.16122	0.295688		C2CD5_321323	1.10298	0.548761
ZZZ3_89	1.14134	0.22921		SLC4A7_743	1.16114	0.766808		WDHD1_407	1.10295	0.652312
MYO9A_1829	1.14132	0.515736		HIRIP3_289;291	1.16096	0.156986		MAP1B_161816201625	1.10293	0.228256
C2CD2_497	1.14114	0.25191		CAVIN1_300	1.16068	0.581745		KIAA0753_826	1.1029	0.392337
NIBAN2_692	1.14095	0.346028		ITPRID2_641;644	1.16066	0.275989		BLVRA_230	1.10285	0.549635
TJP2_192196	1.14065	0.493159		NES_1590	1.16057	0.671456		EPHA2_892897901	1.10281	0.838929
NF1_2829	1.1405	0.441948		FAM219A_113;115	1.16045	0.244601		RBM15B_609	1.10278	0.668669
CDK13_358360	1.14011	0.234344		GORASP2_214	1.16043	0.097186		JPT1_28	1.10277	0.533226
TGOLN2_71	1.13998	0.483804		ASAP1_717	1.16034	0.19675		GORASP2_214	1.10274	0.352538
SLC39A10_539	1.13992	0.674914		DDX41_23	1.16027	0.201779		FCHO2_289	1.10261	0.822053
NASP_726	1.13972	0.172401		SH3BP4_22	1.16018	0.511858		KMT2A_532	1.10252	0.379711
ZNF592_78	1.13969	0.177215		MYLK_1768	1.16016	0.681596		MPDZ_1820	1.10248	0.529812
ACIN1_729	1.13964	0.299715		OCIAD1_123	1.15995	0.204844		MCRIP1_21	1.10229	0.436016
OTUD4_893	1.1396	0.436873		CCDC6_52	1.15988	0.120209		TGFB1I1_403	1.10223	0.550383
DTNBP1_349	1.13954	0.245735		ELL2_315	1.15979	0.17635		MIGA1_289	1.10219	0.791354
JUND_255	1.13952	0.630202		CAAP1_90	1.15976	0.078934		CTNND1_296	1.10218	0.532506
NUCKS1_179	1.13948	0.434728		AFF4_703;706	1.15961	0.127612		TLN1_425	1.10201	0.387753
FOXK1_213	1.13922	0.139776		TLN2_433	1.15951	0.67325		ZYX_202	1.10201	0.478304
YWHAE_210	1.13908	0.120319		RHPN2_639	1.15935	0.459402		NFKB1_937	1.10189	0.583021
PCNP_79	1.13886	0.663921		STMN1_146	1.15916	0.489313		TBC1D9B_407	1.10162	0.169166
ATP11C_445	1.13866	0.333002		SRRM2_1864;1866;1869	1.15916	0.396077		NDC80_55	1.10149	0.338522
CCDC88A_1702	1.13856	0.133778		FXR2_453	1.15883	0.138513		ATRX_92	1.10137	0.145162
POLR2A_1874	1.13853	0.520689		ITGA4_1021	1.15777	0.334501		KMT2A_2672	1.10131	0.340499
VPS50_494	1.13853	0.16109		TJP1_1366	1.15744	0.140673		RABEP1_410	1.10129	0.515436
DCP1A_525	1.1381	0.371894		UBAP1_253	1.15736	0.436865		PIAS1_503	1.10128	0.282283
WRAP53_1630	1.1381	0.124148		MRC2_1457	1.15726	0.513374		KANSL1_1045	1.10127	0.307008
HNRNPC_239	1.13807	0.056807		SRSF10_131;133	1.15724	0.200143		CLTA_236	1.10127	0.543374
MTSS2_456	1.13797	0.111285		MAP1B_1915	1.15717	0.084535		HMGB1_35	1.10122	0.649683
HSPB1_23	1.13784	0.603387		SHC1_139	1.15714	0.343069		TMEM214_97	1.10118	0.499074
SIRT2_2325	1.13784	0.391467		EMD_49	1.15711	0.290652		EAF1_21	1.10114	0.757824
SRRM1_747752	1.13779	0.347284		SEC16A_1440	1.15701	0.276107		NCOR1_992	1.10104	0.656883
ARHGAP12_103	1.13776	0.484919		POM121_424	1.15698	0.336174		PHLDB2_415420	1.10098	0.560056
MAP1A_896	1.13772	0.489151		CARHSP1_30;45	1.15683	0.266354		TPR_2137	1.10086	0.800995
KIF13B_1381	1.13753	0.577101		TTF1_872	1.15674	0.159598		CEP55_21	1.10074	0.815023
MAP1B_1501	1.13733	0.423941		FSD1_486	1.15669	0.623291		ZBTB7A_526	1.10069	0.128932
MYLK_1779	1.13724	0.499837		ERCC6L_946	1.15669	0.262084		LCORL_26	1.10063	0.419689
MAP4K5_335	1.13723	0.156247		LSM14A_173	1.1564	0.678687		CDC42EP1_121	1.10062	0.308046
PXN_137	1.13719	0.386418		SMC1A_971	1.1564	0.063586		PVR_407	1.10046	0.741373
DNMBP_1381	1.13714	0.217379		CAVIN1_118	1.15637	0.439935		STXBP5_782	1.10003	0.395792
PAK2_20	1.13709	0.494314		HSP90B1_306	1.15634	0.370963		POLR1G_172	1.09989	0.701714
SUZ12_546	1.13705	0.304477		AKAP11_1240;1242	1.15629	0.294152		OSMR_826	1.09974	0.175832
VAPA_214	1.13703	0.411156		RELL1_206	1.15606	0.710768		SASH1_746	1.0997	0.704327
HNRNPUL2_185	1.13689	0.583834		SBNO1_794	1.15563	0.267864		CIC_1630	1.09962	0.41473
BAZ1B_158161	1.13681	0.57569		TRIO_2631	1.15541	0.383717		ZNF106_641	1.09954	0.337684
SUGP2_887	1.13667	0.086742		FLYWCH1_696	1.15526	0.358412		PAK4_148	1.09951	0.622298
CEP55_21	1.13658	0.68626		CEP170_356;359	1.15492	0.11141		PHACTR4_464	1.09935	0.119184
BCOR_423	1.13648	0.451496		PHKA2_729	1.15481	0.584839		ERBIN_1015	1.09912	0.691434
PRKAR2A_7880	1.13646	0.113946		GPRC5C_326	1.15472	0.754618		EIF4ENIF1_11	1.09904	0.539139
KIF21A_1662	1.13641	0.497355		PPP6R1_726	1.15472	0.577773		AHCTF1_2089	1.09897	0.415122
MAP4_597	1.13634	0.247956		SCYL2_677	1.1546	0.46157		EEF1B2_95106	1.09897	0.529233
BAG3_275279	1.13631	0.339276		DNM1_770	1.15456	0.166143		FGF13_208	1.09881	0.294433
LARP7_258261	1.13627	0.161226		UACA_271	1.15439	0.618835		TACC2_2134	1.09881	0.253567
UFD1_294	1.13618	0.665528		PRRC2B_480	1.1543	0.404967		TFRC_19	1.09879	0.835847
PCNP_77	1.13614	0.668343		ITGB1_777	1.15395	0.323816		TJP2_925	1.09867	0.35647
MAP1A_909	1.13608	0.525768		RIF1_1810	1.15393	0.649082		MAP1B_1949	1.09866	0.204027
REXO4_110	1.13601	0.499431		ATAD5_566	1.15385	0.391148		BAZ2A_1051	1.09865	0.278188
MCM3AP_527	1.13597	0.269942		ANLN_678	1.15342	0.394701		THRAP3_515355	1.09862	0.692846
SAE1_12	1.13584	0.175661		CLASP1_1196	1.15324	0.296581		LCOR_42	1.0986	0.239275
ZC3H18_868	1.13578	0.215479		HECTD1_1387	1.15318	0.164811		USP20_333	1.0985	0.37413
RNPS1_155157	1.13562	0.229211		HNRNPA3_350	1.15317	0.338867		TMEM237_105	1.09849	0.852038
DTD1_197	1.13553	0.578888		RABGEF1_390	1.15299	0.334976		VIM_7	1.09829	0.580492
ZNF532_307	1.13552	0.333255		THRAP3_575	1.15294	0.1416		LARP1_849868	1.09815	0.462204
RPTOR_722	1.13552	0.156154		PCNP_84	1.1529	0.35188		KDM1B_247	1.09808	0.623585
ZYX_186	1.13544	0.689312		AHNAK_5824;5830	1.15278	0.726663		VIM_42	1.09803	0.766634
R3HDM2_375	1.13543	0.474922		SEPTIN5_225	1.15244	0.451336		PRKAR2A_99	1.09801	0.484314
BRD1_885	1.13536	0.445367		CCDC86_69	1.15193	0.37955		CORO7_915	1.09799	0.631288
GCFC2_9697	1.13518	0.552947		SUGP1_132	1.15177	0.46738		SRRM2_132013261329	1.09798	0.46568
NES_965	1.13501	0.481355		S100A6_46	1.15166	0.719714		RFC1_518	1.09793	0.847005
ARHGAP23_1407	1.13492	0.648104		DDX3X_92	1.15164	0.586143		PRRC2B_740	1.09781	0.555905
PRICKLE2_571	1.13485	0.257229		DNM1_849	1.15159	0.068906		DEAF1_432	1.09779	0.443388
MAP1A_644	1.13483	0.578538		PRRC2A_1014	1.15158	0.21071		TOP2A_146914711474	1.09779	0.206059
SFSWAP_743	1.13473	0.231953		MTMR12_564	1.15138	0.35897		SHKBP1_163	1.09778	0.467375
RABGEF1_390	1.13468	0.252391		H2BC9_39	1.15133	0.393001		HMGA1_36	1.09777	0.279033
ZNF639_201	1.13463	0.148538		FRMD8_439	1.15132	0.455316		FGD6_605	1.09775	0.12481
GAPVD1_757	1.13462	0.120977		DBNL_271	1.15129	0.322585		BRD2_633	1.09774	0.575453
MAP1A_1675	1.13444	0.534536		HDGFL3_178	1.15126	0.349006		YEATS2_627	1.09755	0.428087
AHNAK2_1710	1.13443	0.705841		AKAP13_2411	1.15118	0.128206		SMARCC2_548	1.09754	0.245193
CENPL_39	1.13442	0.063309		RBM15B_609	1.15083	0.501014		HMGA1_102	1.09751	0.601649
PRPF4B_277	1.13433	0.076479		SCRIB_1508	1.15079	0.375162		ELAVL1_202	1.0974	0.754333
SLC38A2_1720	1.13425	0.354913		ZC3H18_868	1.15064	0.105857		LRRC8A_193	1.09736	0.506339
PLEKHA5_815	1.13421	0.199245		LUZP1_878	1.15064	0.576082		NCAPD3_1350	1.09727	0.559902
DENND5B_178	1.13418	0.415104		CDCA3_193	1.15051	0.338287		SH3BP2_278	1.09715	0.390642
SCRIB_607	1.13415	0.356703		CCDC43_188	1.15036	0.714002		NHSL1_1089	1.097	0.534335
CTNND1_244	1.13406	0.461607		RBBP6_766;770;772	1.15023	0.565784		SNX14_487	1.09685	0.829061
CCNYL1_344	1.13401	0.147299		PLEC_4622	1.15005	0.373168		NUP214_457	1.09683	0.689593
TBC1D1_596	1.134	0.237098		MAP1A_612;616	1.14965	0.460186		NUP107_37	1.0968	0.673793
NBEA_1529	1.1336	0.289478		MARK2_632	1.14959	0.438606		CDCA5_209	1.0968	0.619669
MKI67_128	1.13353	0.230828		PAWR_233	1.14956	0.35382		PDE5A_104	1.09674	0.628133
SLC9A1_602605	1.13342	0.633119		MED24_863	1.14951	0.183621		MDFIC_128	1.09667	0.561588
BAD_75	1.13318	0.401624		TRRAP_2051	1.14931	0.188548		CIC_2298	1.09661	0.789768
MAP1A_916	1.13315	0.50776		RNF8_157	1.14929	0.271562		ATXN2_772	1.09658	0.33743
PTPRA_187	1.13307	0.489801		MAGED2_191	1.14911	0.311357		EEF2K_474	1.09649	0.566388
SLX4_467	1.13302	0.628365		CCDC97_337	1.14898	0.075803		CDC42BPA_1629	1.09646	0.188105
ARHGEF2_956960	1.13302	0.323902		SRRM1_207;209;211	1.14862	0.118034		LARP4B_566	1.09645	0.318358
GPRIN1_704	1.133	0.116765		HNRNPA2B1_236	1.14858	0.396967		TOP2B_1550	1.09638	0.454134
CAVIN2_241	1.13299	0.473812		LIMA1_225	1.14828	0.1207		GTF2E2_18	1.09638	0.577771
WBP11_181	1.13298	0.405153		PPP6R3_315	1.14828	0.249198		CDC42BPA_1654	1.09632	0.694084
VCL_442	1.13294	0.055189		MAP3K2_240	1.14819	0.489686		UHRF1BP1L_1402	1.09618	0.267836
AKAP13_1600	1.13289	0.237631		TJP2_702	1.14797	0.253536		NEDD4L_475	1.09618	0.368515
PCYT1A_362	1.13285	0.415843		SRRM2_1320;1326;1329	1.14784	0.252322		MAP1B_2271	1.09597	0.228666
TMEM230_25	1.13284	0.235405		CHAMP1_282	1.14779	0.1693		PCDH10_897	1.09579	0.619773
PHLDB1_324	1.13272	0.304267		EPB41L2_647	1.14778	0.430785		STRN3_257	1.09577	0.429022
AIDA_162	1.13256	0.300137		THRAP3_672	1.14767	0.366285		MAP1A_1600	1.09575	0.62133
CTDSPL2_27	1.13253	0.331031		GOLGA4_71	1.14759	0.328939		MYO5A_1652	1.09568	0.540166
KIF1C_1033	1.13244	0.252455		PASK_116	1.14749	0.180913		MAP4K3_661	1.0956	0.421675
PBRM1_948	1.13242	0.094943		PRRC2C_187	1.14732	0.458411		SHCBP1_273	1.09559	0.260164
SF3B1_142	1.13239	0.328783		PEG10_252	1.14705	0.402696		RASSF8_105	1.09553	0.354987
CHMP7_417	1.13235	0.392214		IARS1_1047	1.14705	0.125402		BAD_145	1.09551	0.544321
NR3C1_134	1.13228	0.541268		NES_1016	1.14701	0.385157		CDK14_79	1.09531	0.591755
LSM14A_173	1.13226	0.738628		EFNB1_281	1.14682	0.686641		MAP1B_1915	1.09524	0.405504
EHBP1_427432436	1.1322	0.461682		CDC26_42	1.14677	0.434152		NOLC1_686	1.09515	0.523152
SRRM2_901903908	1.13202	0.527331		TMF1_328	1.14673	0.319925		SZT2_723	1.09514	0.727716
EIF4G1_1209	1.13201	0.554529		CCDC61_447	1.14664	0.178901		EGFR_10421045	1.09509	0.659887
TRRAP_2051	1.13197	0.275294		CRYBG3_177	1.14644	0.313582		CENPC_311	1.09502	0.497355
BIN1_296298	1.1316	0.244421		PDLIM4_240	1.14625	0.332022		OXSR1_310	1.09501	0.673524
ZRSR2_349	1.13154	0.052523		ARHGAP17_484	1.14624	0.316542		UFD1_299	1.09494	0.782229
GPRC5B_360	1.13151	0.429454		CDK12_274;276	1.14611	0.271169		EPHA2_892899901	1.09485	0.820977
TTC28_2224	1.13142	0.588764		PCNP_79	1.14584	0.540867		TRPM7_554	1.09484	0.760968
TOMM20_135	1.13133	0.434889		MYO18A_1640	1.14566	0.169755		ARHGAP17_162	1.09481	0.854699
TEX2_223	1.1313	0.393969		SLC39A3_129	1.14545	0.278358		PCNP_77	1.09481	0.814502
BUD13_135	1.13127	0.45797		MARCKSL1_22	1.14543	0.344862		PAXBP1_295	1.09469	0.4522
NCOR1_1373	1.13122	0.571119		IQSEC2_9	1.14523	0.382587		CRTC3_62	1.09463	0.744349
NIBAN2_691	1.13119	0.455368		ATXN2_772	1.14512	0.303988		CDC25B_353	1.09461	0.489495
C1orf52_65	1.13117	0.645205		YAP1_61	1.14499	0.466588		WFS1_235	1.09457	0.635715
PRRC2B_853	1.13116	0.076779		SRSF5_250	1.14486	0.412732		PUF60_314	1.09439	0.6242
UBA1_13	1.13116	0.23455		MATR3_598;604	1.14481	0.202269		MAPK1_185187	1.09439	0.885325
CIRBP_130	1.13091	0.80656		LMO7_185;189	1.1448	0.424547		PLEC_4384	1.09438	0.305888
ZFHX4_2809	1.13076	0.22003		AFAP1_342;343	1.14452	0.065728		SAP30_131	1.09436	0.52379
CCDC9_386	1.13068	0.410567		MAP1B_1949	1.14448	0.096437		PLCB4_1198	1.09436	0.794287
ARHGAP29_913	1.13067	0.589212		SIPA1_884	1.14446	0.358292		CARMIL1_1068	1.09417	0.659431
FAM219A_113115	1.13055	0.328634		AAK1_620	1.14444	0.312308		OSBPL3_437	1.09408	0.636741
MAP1A_20192022	1.13036	0.552904		MAP3K4_1252	1.1443	0.155272		SAMHD1_33	1.09403	0.644053
TFAP4_139	1.13036	0.497606		RSL1D1_443	1.14399	0.75813		HSPD1_115117122	1.09397	0.109741
USP10_211	1.13032	0.394532		PHLDB2_565	1.14375	0.079546		ATXN2_684	1.09386	0.642614
NGEF_606	1.13026	0.512493		SCAF11_796	1.14352	0.09285		STMN1_63	1.09379	0.502451
PSIP1_106	1.1302	0.056165		CDC42EP4_105	1.14351	0.163208		CALD1_202	1.09374	0.87544
RHBDF2_28	1.13018	0.730663		PDE4D_197	1.1435	0.381863		SRRM2_186418661869	1.09364	0.582439
EPB41L2_647	1.1301	0.41132		ZRSR2_384	1.14341	0.404024		CPSF6_407	1.09357	0.361134
SHTN1_506	1.12978	0.624914		OSBPL7_272	1.14338	0.325814		EXOC1_473	1.09352	0.63747
UHRF1BP1L_1081	1.1296	0.611116		R3HDM1_973	1.14329	0.401318		HP1BP3_156	1.09345	0.494732
ESF1_694	1.12953	0.261416		FAM219A_115	1.1432	0.365789		RAI14_405	1.09343	0.578476
TLN1_2338	1.12953	0.454584		SSR3_105	1.14304	0.286571		PRR12_917	1.09308	0.650825
ITSN1_1146	1.1295	0.418608		MAP4K5_335	1.14287	0.120976		PRKDC_1064	1.09307	0.20149
TRAPPC12_184	1.12914	0.189833		ERAL1_173	1.14269	0.179084		DMXL2_14001404	1.09301	0.658179
PRKAB1_108	1.12914	0.213867		USP20_333	1.14268	0.298189		RBM39_117	1.09291	0.827679
NMI_16	1.12909	0.402428		SYNRG_752	1.14268	0.354343		HECTD2_67	1.0928	0.605166
RFC1_108110	1.12908	0.411111		AAK1_653	1.14268	0.648143		BCL2L13_374375	1.09279	0.67127
VAPB_156160	1.12862	0.496721		EPB41L2_513	1.1426	0.850685		PDHA1_293	1.09276	0.734915
ALG3_11	1.12858	0.258742		PHACTR4_464	1.14248	0.232517		ARHGEF28_624	1.09265	0.572355
UNG_12	1.12854	0.182316		MARCKS_101	1.14237	0.12921		RNPS1_155157	1.0926	0.509694
GPRC5B_368	1.12853	0.740484		RIOK2_332;335	1.14215	0.185029		LENG1_59	1.09257	0.703076
PDS5B_1358	1.12847	0.380042		FAM83G_356	1.14211	0.086714		KIF2A_585	1.09254	0.224124
ANKS1A_663	1.12846	0.314245		OTUD5_165;177	1.14186	0.25199		NRBP1_433	1.09233	0.163361
GAS2L3_518	1.12844	0.56267		CAVIN3_56	1.14177	0.430275		SUGP1_338	1.09224	0.537732
SIPA1_884	1.12839	0.480581		HAUS8_70	1.14158	0.514621		_255	1.09222	0.619957
SRRM2_901903910	1.12837	0.681535		TBC1D1_596	1.14124	0.254104		SRRM2_19251927	1.09206	0.453754
XRCC1_447453	1.12836	0.426902		GAS2L3_604	1.14123	0.467994		ZFYVE16_946	1.09205	0.689449
ETS2_261	1.12826	0.305889		ACIN1_729	1.1408	0.24338		CWC25_316318	1.09196	0.843973
TXNRD3_42	1.12817	0.637939		MME_6	1.14062	0.39472		AHNAK_572	1.09191	0.816532
IQSEC2_393	1.12787	0.504461		SLC4A7_19	1.14062	0.447223		ZBTB4_983	1.09187	0.627686
ARFGEF1_52	1.12786	0.310578		DKC1_21	1.14033	0.549322		MATR3_9	1.09178	0.729424
MAST2_1036	1.12785	0.299215		PPFIBP1_636	1.14028	0.2017		PPIP5K1_1075	1.09176	0.266384
EXOC1_471473	1.12784	0.426442		P3H1_706	1.13997	0.586844		CDCA8_154	1.09174	0.560991
ZMYND8_668	1.12783	0.289593		NCOR1_2436;2438	1.13994	0.237429		VCP_13	1.09172	0.46235
SPTBN1_2358	1.12766	0.735842		RPS28_23	1.13982	0.703507		ERGIC2_9	1.0917	0.76317
DNAJC2_47	1.12758	0.560907		UBL7_230	1.13957	0.281534		MATR3_598604	1.0917	0.44683
BAG6_113	1.12755	0.5325		FNBP1_296	1.13949	0.509047		SPATA5_393398	1.09165	0.555779
BRD2_301	1.12741	0.204715		DNAJC2_47	1.13937	0.494816		RANBP2_799	1.0915	0.669059
SNX29_810	1.12732	0.363695		MTCL1_776	1.13932	0.174572		OPTN_206	1.09139	0.589915
MAP1A_1600	1.12707	0.485427		RTN3_246	1.13931	0.228433		USP20_132	1.09138	0.455872
SLC20A2_422	1.12705	0.279603		DOCK5_1803	1.13924	0.309302		RB1_780	1.09138	0.784442
PTPRA_189	1.12683	0.454799		DDX3X_62	1.13911	0.217303		PALLD_1179	1.09132	0.263501
DDB2_24	1.12678	0.659173		SPANXB1_53	1.13904	0.333876		RIOK2_350	1.09131	0.488997
MAP3K4_1228	1.12665	0.244379		ATRX_889	1.13904	0.286354		UBAP1_253	1.09131	0.715956
ABI2_233	1.1265	0.648124		MORC2_777;779	1.13897	0.139249		IFI16_747	1.09127	0.73572
CHD4_1602	1.12649	0.050875		ZZZ3_89	1.13892	0.106989		FRMD8_439	1.09122	0.782406
SF3B1_488	1.12648	0.543613		EPHA2_892;899;901	1.1388	0.678969		MPHOSPH10_163167171	1.09113	0.538859
RBBP6_861	1.12645	0.289075		PRKAB1_40	1.13873	0.316694		APC_1773	1.09111	0.31775
WBP4_262	1.12645	0.148268		ABCC1_930	1.1385	0.272431		SYNJ1_830	1.09109	0.759393
PEG10_252	1.12643	0.502749		SEC61B_29	1.13829	0.690389		GOLIM4_583	1.09107	0.440138
GFPT2_244	1.12601	0.470184		NAV1_90	1.13819	0.280244		ZNF217_795	1.09106	0.328946
ARHGEF2_645	1.12598	0.357077		PXN_678	1.13804	0.529546		ABI2_233	1.091	0.719574
FAM50A_121	1.12595	0.681468		PKN3_548;550	1.13795	0.45429		AHNAK_58545857	1.09099	0.34624
CDC5L_430	1.12593	0.195767		TMEM131_1649	1.13787	0.337556		HTATSF1_481	1.09098	0.557753
KNSTRN_171	1.12593	0.605216		AKAP6_1595	1.13782	0.330262		TAB2_524	1.09097	0.521654
EPS15_796	1.12564	0.445224		TANC1_85	1.13781	0.441142		IQCE_590	1.09091	0.694945
LNPEP_80	1.12533	0.406123		KSR1_888	1.13776	0.239036		PARP14_33	1.09084	0.540271
ARFGEF2_1013	1.12529	0.1144		PRKCSH_312	1.1377	0.537904		MIA2_1204	1.0908	0.56568
MYO9B_1346	1.12523	0.761164		SAMHD1_33	1.13764	0.507686		EGFR_1030	1.09075	0.707462
CTNND1_322325	1.12523	0.37773		DDX46_294;296	1.13763	0.40729		TAB3_444	1.09073	0.87684
AHCTF1_1541	1.12512	0.144018		DPYSL3_472	1.1376	0.33405		DENND1A_567	1.09066	0.749027
AFAP1_686	1.12503	0.061011		KDM2B_795	1.13757	0.166964		MARCHF7_299	1.09065	0.229742
STRN_137	1.12493	0.303755		TET2_99	1.13756	0.415834		EMD_49	1.09064	0.456269
ATN1_7779	1.12483	0.20271		VPS50_494	1.13754	0.053979		ANKS1A_318	1.09063	0.288237
SRRM2_510	1.12478	0.186459		SRRM2_625;627;629	1.13741	0.078348		MAP1B_16181625	1.09045	0.263758
EPB41L2_39	1.12476	0.303845		CEBPB_231	1.13731	0.064243		RPL26_23	1.0904	0.515874
PPP1R18_224	1.12454	0.293145		DDX20_714	1.13717	0.477013		ANLN_553	1.09039	0.562335
GRAMD1B_55	1.12441	0.320654		TBC1D1_237	1.1371	0.328091		LARP1_627	1.09035	0.394165
TCOF1_1228	1.12435	0.32202		TTC1_69	1.13708	0.200398		EIF4B_498506	1.09032	0.528321
SP100_362	1.12395	0.277089		THBS1_377;383;394	1.13707	0.507817		DOCK7_432	1.09023	0.434958
FMNL1_211	1.12378	0.594336		ZNF318_79	1.13701	0.285936		NFAT5_229	1.09019	0.769396
SYTL5_211	1.12377	0.428199		CDK12_359	1.13697	0.291083		SEC22B_137	1.09014	0.627323
ARHGEF17_546	1.12374	0.169353		MLH1_477	1.13696	0.101391		RRP12_1080	1.09	0.296696
TOP2B_15501552	1.12355	0.338509		TGFB1I1_137	1.13696	0.067512		ITPRID2_1165	1.08997	0.477919
SNIP1_7476	1.12341	0.149724		RAF1_12	1.13682	0.477727		RRP12_88	1.08989	0.750839
_458	1.12331	0.418362		SCAF1_965	1.13653	0.152725		CAMKK1_67	1.08984	0.63437
AHNAK_3409	1.12329	0.606209		DENND2B_550	1.13653	0.180191		CIAPIN1_183	1.08983	0.449891
PPP1R12A_910	1.12327	0.469466		IFI16_747	1.13627	0.36291		ENAH_369	1.08982	0.372012
ARHGEF12_22	1.12317	0.695667		SRRM2_1902;1905	1.13604	0.3068		DOCK10_1318	1.08979	0.339181
RALGPS2_296	1.12313	0.220776		ARHGAP29_21	1.13598	0.460776		THRAP3_315	1.08978	0.575098
TRA2B_97103	1.12287	0.731089		PRXL2B_110	1.13591	0.372684		STRIP1_59	1.08969	0.462389
RBM10_797	1.12287	0.116328		_413	1.13588	0.140608		ZNF318_709	1.08955	0.422023
DPYSL3_568	1.12265	0.770603		TLN1_2270	1.13585	0.30445		PPP6R3_315	1.08941	0.524292
KLC2_610	1.12254	0.329986		NCOA5_126	1.13578	0.352208		TACC3_71	1.0894	0.672258
BAIAP2L1_276	1.12252	0.565986		ARHGEF6_640	1.13577	0.166283		APC_2830	1.08938	0.595452
RGS12_661	1.12242	0.245782		EIF4EBP1_46	1.13544	0.375815		OSBPL3_265	1.08937	0.507208
SRRM2_1472	1.12224	0.420429		SACS_1779	1.13534	0.736237		MKI67_1557	1.08934	0.871732
IQSEC1_110	1.12224	0.13754		MARCKSL1_85	1.13528	0.437561		MAP3K4_1252	1.08927	0.439387
SIPA1L1_208	1.12223	0.257717		TJP2_1182	1.13521	0.487656		SHCBP1_634	1.08925	0.138879
SLF2_481	1.12222	0.307441		MKI67_2708	1.13513	0.154079		RBM12_422424	1.08923	0.545083
PPP2R5D_8990	1.12221	0.099931		PPME1_25	1.1351	0.519107		PASK_116	1.08904	0.665284
PLEKHN1_559	1.12198	0.570315		MED1_1302	1.13509	0.413983		P3H3_694	1.08886	0.454728
SYNPO_890893	1.12189	0.504474		LIMA1_741	1.13477	0.363708		MKI67_1861	1.08881	0.504015
TOP2A_1377	1.12179	0.066867		ERCC6L_820	1.1347	0.132317		MED13_326330	1.0887	0.225095
PTPN1_378	1.1217	0.723372		MAP1B_541	1.13468	0.263149		NASP_497	1.08869	0.755953
ELL2_315	1.12165	0.424631		GRAMD2B_72	1.13466	0.443009		PTGES3_151	1.08858	0.651386
NF1_2597	1.12152	0.557384		SRRM2_1600;1601	1.13463	0.171217		BRD4_1117	1.08858	0.277834
DENND4C_1297	1.12147	0.317309		ATG9A_762	1.13461	0.55687		RERE_642	1.08855	0.349112
DEK_71	1.12147	0.365143		SMG6_440	1.13457	0.263541		VCPIP1_1198	1.08854	0.25585
SLC4A7_743	1.12145	0.820003		TOP2B_1400;1424	1.13455	0.080704		TAOK1_181	1.08848	0.671426
DKC1_451455	1.12137	0.51102		ZMYND8_668	1.13444	0.126228		SQSTM1_328339	1.08839	0.646605
CCDC9_386390	1.12132	0.323861		SUFU_342;346	1.13439	0.424456		USP33_377	1.08833	0.784003
NET1_100	1.12123	0.648331		PHRF1_1371	1.13436	0.222501		SLC16A2_532	1.08828	0.483095
CAVIN3_56	1.12121	0.483585		PNN_100	1.13432	0.451932		CDK10_196	1.08827	0.329654
AHNAK_5782	1.12115	0.387435		BRD2_633	1.13426	0.490931		NUP160_1157	1.08824	0.567753
THRAP3_315	1.12103	0.378811		CDC42EP1_25	1.13424	0.786731		PAK4_474	1.08816	0.200799
ILF3_477482	1.12101	0.448109		SYTL2_284	1.13402	0.520253		RBM10_736738	1.08812	0.2588
JMY_115	1.12099	0.337716		KIF2A_585	1.13402	0.322822		REEP4_194196202	1.08809	0.249762
PARD3_1178	1.12099	0.232485		DOCK6_1308	1.13323	0.406994		DNAJC2_63	1.08799	0.40947
SRRM2_903910	1.12096	0.446001		HNRNPC_233;238;239	1.13309	0.26426		AMPD2_190	1.08796	0.857436
NOP2_58	1.12089	0.490237		ITPRID2_668	1.13289	0.30805		CAAP1_90	1.0879	0.21701
RAPGEF6_1590	1.12088	0.13287		PTPN2_304	1.13262	0.329547		EGFR_1104	1.0877	0.666029
MAP7D1_89	1.12075	0.240452		RETREG2_279;283	1.13257	0.30324		LMO7_497	1.08766	0.555463
SLC26A6_752	1.12071	0.300173		MAP3K4_66;84	1.13228	0.352606		TERF2_422	1.08762	0.578489
USP10_365	1.12066	0.185642		SRSF1_199	1.13226	0.488893		DEK_243244251	1.08759	0.624922
NUCKS1_181	1.12056	0.453771		EPHA5_949	1.13214	0.504363		CCAR2_124	1.08753	0.90954
PPIG_717	1.12053	0.182446		PHF2_705	1.1321	0.452018		FAM174C_117120	1.0875	0.616447
ACIN1_714	1.12048	0.389424		UBXN7_288	1.13207	0.154512		MAST3_85	1.08743	0.64868
EMD_60	1.12047	0.292016		G3BP1_253	1.13201	0.324556		MAP7D3_210	1.08739	0.713402
ADAM9_769	1.12029	0.317553		PLEKHA5_815	1.1318	0.151824		TRPS1_892	1.08738	0.597204
SGTA_301305	1.12029	0.246404		AHNAK_4850	1.13178	0.102462		MKI67_1071	1.08716	0.514677
WFS1_235	1.12027	0.645446		POLR3G_157	1.13154	0.502425		ZEB1_324	1.08712	0.14227
EEF1B2_141	1.12022	0.390321		NFIC_194	1.13104	0.386665		USP32_1416	1.08704	0.746148
AHNAK_4908	1.12014	0.71257		MEF2D_121	1.13097	0.396144		TRMT1_625	1.08699	0.662435
IQSEC1_180	1.12003	0.25896		SARNP_163	1.13094	0.474652		RBL1_988	1.08698	0.666282
TRPM7_1405	1.12002	0.568406		SUN2_25	1.1309	0.121941		GAPVD1_757	1.0869	0.297128
MAP1A_2106	1.11997	0.534771		PARVA_14;22	1.1309	0.454568		TPR_1839	1.08684	0.559321
NCAPG_973975	1.11995	0.174149		SUGP2_887	1.13086	0.095928		PHLDB2_78	1.08672	0.756848
SCAF11_614	1.11992	0.245414		GPRIN1_471	1.13084	0.653132		VIM_47	1.08667	0.67788
UBL7_230	1.11984	0.38454		MAP7D1_118	1.13058	0.357621		KTN1_109	1.08658	0.675926
GCFC2_174180	1.11975	0.564207		PCM1_1790	1.13052	0.670737		TPGS1_266	1.08658	0.728288
RETREG3_320	1.11966	0.698848		FLNA_1835	1.1305	0.520436		SLC44A2_14	1.08657	0.589913
NCOA2_579	1.11956	0.678448		RFX7_349	1.13038	0.306244		SLC20A1_335	1.08653	0.43296
SQSTM1_355361366	1.11952	0.686461		AHDC1_46	1.13032	0.341149		SNRNP27_132	1.08651	0.715262
EPHA2_898901	1.11946	0.173943		MATR3_22	1.13032	0.458526		RHBDF2_113117	1.08651	0.785966
STIM1_575	1.1194	0.756506		NDC1_406	1.13026	0.524884		SRFBP1_367	1.0865	0.781633
SMARCD2_205	1.11938	0.520167		ARAF_269;274	1.13025	0.367751		PFKFB2_483493	1.0864	0.718394
AHNAK2_4962	1.11931	0.80149		ZNF598_513	1.13018	0.482592		PRKCD_313	1.08602	0.720611
AKAP13_2411	1.11928	0.075741		SP100_157	1.12987	0.155614		HSP90AA1_476	1.086	0.699348
SRSF11_434	1.11921	0.123637		SMARCC1_350	1.12969	0.150245		RGL1_520	1.08592	0.59714
SMG6_831	1.1191	0.208926		CAD_1406	1.12961	0.562489		RASAL2_16	1.08591	0.490311
RIOK2_332335	1.11909	0.274351		HDGFL2_625	1.12959	0.257164		PPP1R12A_409	1.08586	0.520237
ARHGAP23_372	1.11893	0.643887		WDR70_638	1.12951	0.255866		PLEC_4622	1.08585	0.519358
BAZ1B_347	1.11889	0.226735		LMO7_1015	1.12928	0.139147		OSBPL3_251	1.08579	0.432411
ULK1_638	1.11888	0.277366		IWS1_377	1.12903	0.676098		SH3D19_389	1.08577	0.73519
CARHSP1_3032	1.11888	0.419007		KLC2_556	1.129	0.165862		RBM14_572	1.08573	0.332402
RBM34_14	1.11887	0.186002		EVA1A_106	1.12894	0.322686		HMGA2_44	1.08572	0.66915
AHNAK_101	1.1187	0.34715		MIA2_1255	1.12891	0.465271		SLC9A1_602	1.08558	0.545712
COQ10B_15	1.11868	0.63889		SPECC1_55	1.12888	0.145048		GYS1_710	1.08556	0.661439
VIM_49	1.11866	0.592961		ITPRID2_466	1.12882	0.323408		RETREG2_279283	1.08552	0.429996
DPYSL3_472	1.11843	0.263503		IFT43_78	1.12878	0.319385		VASP_305	1.08536	0.680782
AFF4_703706	1.11827	0.262876		LRBA_1100	1.12848	0.371162		CGN_332	1.08534	0.720261
IFT43_78	1.11811	0.486107		NR3C1_47	1.12843	0.651112		EIF3B_152	1.08528	0.179485
EPS8_659662	1.11805	0.34557		MTFR1L_44	1.12828	0.382503		TTC39B_120	1.08525	0.790907
NUCKS1_26	1.11805	0.124606		AFTPH_518	1.12827	0.394588		NKTR_613	1.08521	0.619022
FGD6_417	1.11804	0.203289		CAMK2G_419	1.12816	0.337122		HNRNPC_253	1.08519	0.543736
SAFB2_245	1.11799	0.136081		ARFGEF1_52	1.12816	0.165915		FOXO4_229	1.08517	0.583724
XPC_94	1.11793	0.21144		SEPTIN7_426	1.12806	0.652327		TNS3_332	1.08503	0.701723
RABL6_640641	1.11792	0.477314		DTL_488	1.12804	0.675593		AKAP11_456	1.08494	0.267981
HADHA_756	1.11784	0.145067		BLVRA_230	1.12784	0.359893		KLC2_557	1.08492	0.677879
NFIC_194	1.11784	0.435568		SYTL2_511	1.12783	0.524865		EIF4B_498504	1.08482	0.53407
RACGAP1_203206	1.11783	0.210787		CLASP1_280	1.12778	0.606883		PHKB_27	1.08482	0.255607
HSPB1_82	1.11778	0.533656		REPS1_736	1.12773	0.617583		PRRC2A_932	1.08481	0.641097
IFIH1_645	1.11773	0.52577		ZNF384_214	1.12772	0.375659		UBAP2L_605	1.08478	0.576096
SH3BP2_225	1.11754	0.253884		ZC3H7A_210	1.1275	0.074381		LRRC47_431	1.08477	0.555921
CLCC1_49	1.11754	0.566792		RBM27_1020	1.12743	0.36511		SQSTM1_355361366	1.08475	0.82501
NEFL_472	1.1175	0.573612		LGALS1_30	1.12742	0.321411		ZMYND8_756	1.08451	0.687787
CDK11B_752	1.11749	0.254932		MORC2_696	1.12727	0.292268		FLCN_302	1.08451	0.305666
BRMS1_237	1.11746	0.061182		MAP7D1_89	1.12719	0.259061		CDK12_359	1.08439	0.484299
RNF113A_8485	1.11743	0.345095		MAPK14_180;182	1.12718	0.647106		SMTN_779	1.08436	0.83702
RETREG3_28	1.11727	0.640658		LIG1_229	1.12714	0.527446		TNS3_776	1.08409	0.489034
SZRD1_107	1.11726	0.437576		NIBAN2_692	1.12711	0.309154		MKI67_584	1.08403	0.877093
NSUN2_743751	1.11708	0.074353		FMNL2_202	1.12707	0.569385		PRKCA_504	1.08402	0.502796
CARHSP1_3045	1.11705	0.295739		AHNAK_5841	1.12702	0.30163		NUP42_313	1.08399	0.501211
SF3B1_129	1.11685	0.316333		NASP_726	1.12697	0.335295		PI4KA_250	1.08398	0.794452
MYOF_1915	1.11684	0.305865		KIFAP3_102	1.1269	0.725569		AHCTF1_1884	1.08385	0.644161
MAP7D1_125	1.11682	0.409708		TIAM2_767	1.12688	0.220315		RNF214_47	1.08385	0.367308
CDC42EP1_353	1.1168	0.683914		EHBP1_427	1.12676	0.12673		AKAP6_1595	1.08367	0.64513
PCBP2_272	1.11663	0.137168		NUCKS1_132;144	1.12671	0.441414		AHNAK_5830	1.0836	0.822566
PEX14_335	1.11659	0.649749		IQSEC1_180	1.12663	0.266991		WDR62_1405	1.08358	0.437577
MAP1B_12561265	1.11658	0.547876		RIPOR1_346	1.12655	0.364664		SNX29_639642	1.08356	0.083564
CAMSAP2_414	1.11656	0.089473		UBAP2L_605	1.12649	0.484814		ZC3H13_211	1.08347	0.801792
RHBDF2_325328	1.11627	0.532271		P3H3_694	1.12645	0.223408		LUZP1_57	1.08345	0.694323
ILF3_511	1.11619	0.39021		KMT2D_1671	1.1264	0.067018		TMEM230_25	1.08338	0.339516
RHBDF2_143148	1.11614	0.446553		SIN3A_277	1.12636	0.631767		MYBBP1A_11591163	1.08333	0.674438
ARHGEF2_932	1.11597	0.157398		EIF4B_462	1.12626	0.301621		CCAR2_675678681	1.08329	0.65637
DDX20_714	1.11586	0.313497		PLEC_4386;4392	1.12619	0.135296		TBC1D23_507	1.08327	0.847783
PLEKHA4_194	1.11582	0.68957		MYO6_405	1.12593	0.545095		PXN_1023	1.08321	0.566468
PUS1_420426	1.11573	0.180471		VCL_442	1.12588	0.061982		SRRM1_409411	1.0831	0.646431
DAB2_723	1.11568	0.640181		RFC1_156;161	1.12587	0.45008		TNS2_102	1.08304	0.432357
TP53BP1_380	1.11555	0.449387		NELFA_277	1.12583	0.701529		PCM1_1722	1.08289	0.630311
CSRP1_192	1.11548	0.622292		SUCO_1081	1.12581	0.550048		FUBP1_629	1.08286	0.534009
EIF4B_498	1.11544	0.077278		TANC2_1545	1.12569	0.552155		SUCO_1103	1.08274	0.753884
BCLAF1_648	1.1154	0.109995		SMG6_332	1.12566	0.554086		CDK16_119	1.08272	0.695172
MTCL1_263	1.11529	0.320122		MAPRE3_162	1.12562	0.36645		TCF20_1792	1.08264	0.530022
RBBP6_1221	1.11501	0.323975		MAP1A_2019;2022	1.12558	0.57386		ERCC6L_1188	1.08261	0.424633
MAP4_538	1.11493	0.507849		SLC7A11_26	1.12557	0.517503		RPRD2_614	1.08261	0.560518
PTGES3_148151	1.11471	0.519225		FGD6_417	1.12521	0.451811		QSER1_1207	1.08243	0.116473
HCFC1_666	1.11463	0.647624		DENND5A_851	1.12517	0.499902		ARID4B_1029	1.08241	0.526916
CEP170_838	1.11462	0.193479		ZFYVE19_354	1.12509	0.092805		FLYWCH1_696	1.08241	0.498564
SUFU_342346	1.11459	0.302675		LIMA1_617	1.125	0.383575		CTNNA1_641652	1.08238	0.474255
UBASH3B_377	1.1145	0.678039		SEC31A_527	1.125	0.207918		RPS6_240	1.08236	0.860542
ARHGAP21_1861	1.11437	0.561982		C9orf40_76	1.12487	0.338943		ATAD2_327	1.08232	0.65598
ELK1_194	1.11435	0.337041		RFFL_240	1.12485	0.289202		CCDC88A_1820	1.08231	0.496506
KNOP1_308	1.11431	0.555069		PLCD3_37	1.1248	0.610315		NF1_2597	1.08231	0.665558
RSRC2_16	1.11425	0.394029		PCDH10_1012	1.12475	0.457438		AP1AR_186	1.08227	0.790234
MCM2_40	1.11406	0.538743		RIC8A_436;441	1.12472	0.136503		CAP1_34	1.08222	0.327571
LRBA_2064	1.11404	0.564039		MPP1_403	1.12471	0.630576		SF3B2_307	1.08218	0.314498
AJM1_109	1.114	0.587501		ARHGEF17_546	1.12468	0.062255		POM121_424	1.08216	0.668419
LRCH4_281	1.11399	0.247436		PDS5B_1383	1.12465	0.06455		C1QBP_201	1.08201	0.786706
ARFGEF2_214227	1.11384	0.501567		PKN2_364	1.12465	0.298546		RBL2_1078	1.08198	0.773914
RTN3_246	1.11378	0.340107		GMNN_49	1.1245	0.663149		MAP1B_2305	1.08196	0.520332
INTS1_106	1.11372	0.12012		STK10_195	1.12448	0.157645		MATR3_766	1.08195	0.493931
MARK2_595	1.11368	0.233418		LARP1_849;868	1.12446	0.161949		SRRM2_420424	1.08193	0.380148
CIC_768	1.11367	0.832852		RBM10_732;736;738	1.12443	0.513519		WDR44_162	1.08185	0.355322
INPP5E_233	1.11365	0.164701		ATRX_1061	1.12441	0.054093		POM121_712	1.08173	0.54278
HTT_1862	1.1136	0.782899		JPT1_28	1.12439	0.366424		SUPT6H_737578	1.08165	0.588631
PCM1_93	1.11351	0.542694		PRKD2_396	1.12433	0.72607		SUCO_1081	1.08161	0.744366
PAM_918	1.11348	0.767485		CHAF1A_873	1.12429	0.588965		DBNL_269271	1.0816	0.519416
RSF1_1345	1.11345	0.420425		HNRNPC_107	1.12425	0.715935		MDC1_1157	1.08157	0.444476
SCNM1_219	1.1134	0.331377		PHF2_882	1.12424	0.232403		SYNC_131	1.08152	0.581217
MORC2_739743	1.11337	0.393676		AJUBA_119	1.12422	0.139929		SYNJ2_1191	1.08152	0.752315
THOC5_307312314	1.11331	0.115821		DDX3X_74	1.12412	0.379383		KIF18B_601	1.08149	0.674784
CAST_11	1.11316	0.719917		NKAP_15	1.12409	0.367113		STXBP3_325	1.08148	0.520902
RABGAP1_42	1.11315	0.520613		PDE5A_104	1.12399	0.540601		LARP1_649	1.08142	0.461216
PCDH18_984	1.11304	0.777054		ZC3H11A_758;762	1.12391	0.272502		RAB11FIP5_913	1.08126	0.269926
EPS15_814	1.11294	0.174062		BBX_159	1.12377	0.358319		GATAD2A_100107114	1.08121	0.128153
PPP1R18_195	1.11285	0.461088		CTNND1_296	1.12374	0.120975		AHNAK_5321	1.08116	0.867893
TOP2A_1247	1.11284	0.323785		PRPSAP1_215	1.12372	0.052273		LAS1L_617	1.08109	0.353848
BRAP_97	1.1127	0.261322		BSDC1_387	1.12366	0.330478		MPHOSPH6_110	1.08106	0.11499
MTMR3_633	1.11259	0.279091		RNF220_390	1.12358	0.362315		DCP1A_179	1.08092	0.28447
MCM4_326	1.11258	0.090787		PARP4_101	1.12337	0.541176		SIPA1L2_1472	1.0809	0.790641
NEK4_661	1.11243	0.052781		SPECC1_152	1.12336	0.746589		TNS3_1441	1.08084	0.538567
PPP1R12A_995	1.11235	0.159977		ARHGAP21_1431;1433	1.12333	0.152732		EIF5_153	1.08076	0.642202
ZC3H7B_399	1.11214	0.465456		PHLPP2_1231	1.12319	0.181223		CTDSPL2_27	1.08074	0.436342
DAG1_790	1.11206	0.646627		MELK_505	1.12308	0.118728		CUL4A_10	1.08072	0.625521
SH3KBP1_181	1.11202	0.618554		SRRM2_2664	1.12304	0.27274		SENP2_344	1.08058	0.653533
PCM1_17571760	1.11184	0.521056		RSF1_748	1.12302	0.256524		AKAP13_983	1.08055	0.51903
RPS2_266	1.11184	0.238212		ARHGAP12_176	1.12263	0.582423		SRSF10_131133	1.08052	0.474121
DPH7_353	1.11183	0.773523		ILF3_477;482	1.12244	0.427914		ERBB2_10781083	1.08051	0.654717
C9orf40_76	1.1118	0.348337		SMTN_792	1.12242	0.674773		EML3_156	1.08049	0.352658
MARK2_455	1.11174	0.628621		RHBDF2_325;328	1.12242	0.449251		ANKRD11_276	1.08047	0.273895
SYTL2_562	1.11171	0.511758		AHNAK_5830	1.12238	0.595331		AXL_515	1.08047	0.378312
SRRM2_1421	1.11169	0.49318		NEK4_661	1.12235	0.252323		KDM3B_766	1.08047	0.857218
KDM3B_278	1.11163	0.554039		AKAP11_18	1.12234	0.516687		PLEKHA6_940	1.08044	0.64515
MKI67_2261	1.11158	0.622788		NCAPD2_1330;1333	1.12229	0.48339		KIRREL1_574	1.08039	0.853003
KIF14_915	1.11157	0.426131		TOP2A_1469;1471;1474	1.12226	0.227408		CIT_480	1.08038	0.525169
MEPCE_69	1.11144	0.528054		RPS6KA1_380	1.12222	0.424402		TMEM63B_111	1.0803	0.764518
RPS6KB2_417	1.1113	0.695667		DCBLD2_724;727	1.1219	0.534444		GBF1_1318	1.0803	0.594537
ITSN2_889	1.11119	0.206493		DENND4C_1184	1.12179	0.460471		CWC25_337	1.08021	0.744042
SMG6_332	1.11084	0.544596		MAP2_1649	1.1216	0.389842		KIAA1671_1662	1.0802	0.32842
NUCKS1_19	1.11068	0.223572		RIF1_1579	1.12151	0.660266		ATRX_890	1.08018	0.713453
STIM2_626	1.11054	0.368513		CLCC1_49	1.12139	0.570369		SMN1_2531	1.0801	0.393214
PNN_690694695	1.11048	0.344537		PICALM_315	1.12131	0.305664		SURF2_190	1.08009	0.697606
C7orf50_59	1.11042	0.370697		ZFHX4_2809	1.12124	0.259168		VDAC1_241	1.0799	0.443019
NAV1_90	1.11042	0.312049		ZBTB11_448;450	1.12108	0.150944		MAP1A_1203	1.0799	0.468145
ARHGAP21_1115	1.11021	0.550399		PARP14_1403	1.12101	0.732607		ARHGEF18_921	1.07989	0.553819
FRMD8_2124	1.11019	0.67469		USP20_132	1.12094	0.506097		MYCBP2_2839	1.07987	0.514204
EZH2_367	1.11016	0.552912		CRYBG3_931	1.12087	0.456083		DNAJB2_313	1.07982	0.654506
CTTN_401	1.11009	0.124822		PHLDB2_109	1.12073	0.522943		GOLGA5_116	1.07973	0.500563
TAF12_51	1.11007	0.244569		EIF4B_283	1.12062	0.483866		PPP4R3A_698	1.07964	0.411123
SHKBP1_662	1.11005	0.549294		SYDE1_645	1.12039	0.079355		SCAF4_154	1.07957	0.309106
DENND4C_1305	1.10997	0.607986		ARID4B_790;793	1.12	0.370275		PDE8A_457	1.07948	0.256827
MAP1B_1262	1.10995	0.41591		HRH1_230	1.11962	0.148518		ARHGAP23_598	1.07947	0.604045
TPD52L2_21	1.10977	0.686804		PSIP1_116;122	1.11948	0.354948		MACIR_167	1.07946	0.467048
CRYBG3_1280	1.10976	0.339863		AHNAK2_923	1.11943	0.737863		NBN_343	1.07944	0.687701
SPAG9_287	1.10972	0.558801		KDM3B_278	1.11913	0.383973		TANK_208	1.07935	0.806472
EPS8_662	1.1095	0.31803		ARHGAP35_1150	1.11907	0.20519		NAV3_560	1.07923	0.617911
MAP2_1680	1.10947	0.398346		EPB41L1_510	1.11894	0.420118		GPSM2_565	1.07918	0.512441
PEA15_116	1.10935	0.356308		TJP2_325	1.11862	0.364296		TGFB1I1_68	1.07916	0.735835
SF1_8087	1.10925	0.213732		HSP90B1_797	1.11859	0.522307		ARHGAP35_1150	1.07909	0.414548
PTDSS2_16	1.10924	0.595414		ECT2_367	1.11852	0.425644		KARS1_596	1.07907	0.458804
L1RE1_18	1.10923	0.708238		GTF2I_412	1.11849	0.237345		TRRAP_2077	1.07906	0.396159
SRRM1_778	1.10921	0.115941		ITPRID2_270	1.11846	0.38136		EMSY_546	1.07897	0.761834
HPS5_532	1.10919	0.541953		TRIM24_110	1.11845	0.230648		NUCKS1_58	1.07895	0.741372
PHF8_857	1.10908	0.328986		SLITRK6_694	1.11845	0.445842		HNRNPUL1_194	1.07893	0.743935
REPIN1_329	1.10904	0.073476		AHNAK_5031	1.11841	0.416051		UFD1_231	1.07884	0.648491
TACC2_2134	1.10903	0.21432		TRIP11_1891	1.11839	0.296569		PFKM_377	1.07881	0.171888
KIF13B_1797	1.10895	0.75278		CBLB_525;529	1.11816	0.494764		RAPH1_856	1.07874	0.792239
MAFK_25	1.10894	0.740123		DDX42_185	1.11816	0.20443		TMEM184B_338	1.07874	0.685923
SQSTM1_355	1.10893	0.623177		DDB2_24;26	1.11795	0.780673		ADGRE5_831	1.07871	0.794824
RAPGEF1_360	1.1089	0.051754		MAP1A_1203	1.1179	0.332175		PARD3B_368	1.07861	0.601147
SPECC1_112	1.10884	0.677524		SYNPO_890;893	1.11773	0.585855		MME_6	1.07858	0.469394
DDX55_594	1.10877	0.334065		IQSEC2_344	1.11761	0.444551		AHCTF1_1232	1.07858	0.805798
MAP1B_1503	1.10868	0.518098		CDC42EP1_27	1.11729	0.76434		PHF8_651	1.07854	0.612302
NF2_13	1.10865	0.431095		CRTC3_62	1.11724	0.611591		PRRC2A_456	1.07848	0.640638
SHOC2_71	1.10862	0.819761		RALBP1_461	1.11713	0.25854		STIM2_626	1.07848	0.622248
PHF2_882	1.10859	0.108875		C2CD5_323	1.11711	0.580186		LARP1_584	1.0784	0.812454
IQSEC2_412	1.10855	0.732842		ITPRID2_318	1.11706	0.65818		DOCK5_1742	1.07837	0.773837
FAM114A1_261	1.10853	0.545202		PNN_66	1.11702	0.334867		AKAP6_1653	1.07834	0.54279
BIN1_298	1.10848	0.630455		TGOLN2_71	1.117	0.51965		MTSS2_601	1.0783	0.489992
EIF4B_462	1.10847	0.311337		UGDH_91	1.11683	0.490759		SNW1_224	1.07827	0.241266
ITPRID2_737	1.10845	0.111423		TRIP12_1030	1.11669	0.201439		THRAP3_243	1.07823	0.644203
STRN_245	1.10833	0.266183		PHC3_263	1.11667	0.325499		ATRX_729731	1.07822	0.455022
CDC42BPA_1613	1.10822	0.732574		UHRF1BP1L_953	1.11656	0.253777		RASSF4_91	1.07808	0.728381
SRSF11_464	1.10811	0.171061		MAP1A_896	1.11646	0.59316		FNTA_49	1.07808	0.410031
NFIX_288	1.10807	0.425681		SMC5_35	1.11646	0.628882		CRYBG3_9	1.07799	0.22261
LGALS1_30	1.10802	0.466301		EMD_60	1.11641	0.419177		SF3B2_309311	1.07799	0.415948
EMSY_173	1.10782	0.310663		CHAMP1_282;286	1.11636	0.06564		RPS6KA3_231	1.07796	0.273897
SRRM2_983	1.1078	0.472344		RHPN2_615	1.11632	0.432696		NPM1_70	1.07794	0.435635
THSD1_655	1.1077	0.613378		LRCH4_281	1.11623	0.295103		LARP4B_596601	1.07786	0.371579
LARP4B_601	1.10767	0.319768		GPSM2_441	1.11623	0.578248		KIAA1671_951	1.07783	0.672565
LIMD1_211	1.10756	0.650513		MARCKS_135	1.11622	0.382679		OSBPL11_172	1.0778	0.371591
CRYBG1_484	1.10755	0.529782		ZFP36L1_70	1.1162	0.503886		ENSA_112	1.0777	0.775375
TNKS1BP1_672	1.10746	0.556873		HNRNPC_239	1.11605	0.203772		FAM53C_162	1.07766	0.348027
MAP1A_667	1.10743	0.577705		MAP2K2_17	1.11595	0.527679		SYTL5_211	1.07765	0.791819
PPIG_687	1.10739	0.073843		PRR11_355	1.11595	0.654411		BCL3_385	1.07755	0.437034
UBR5_327	1.10737	0.739696		AHNAK2_1710	1.11585	0.758409		AFAP1_679686	1.07752	0.754483
SNX29_268	1.10735	0.727447		SMTN_790	1.11582	0.711545		ZYX_169	1.07746	0.673627
USP15_229	1.10734	0.443225		SLC12A4_926	1.11581	0.551825		NUP98_1000	1.07744	0.086571
ENAH_721	1.10733	0.601889		TANC2_1724	1.11566	0.64709		PRKD3_254	1.07739	0.43733
BET1_50	1.10728	0.75577		LRBA_1086	1.11559	0.362236		ATRIP_239	1.07734	0.558099
MAVS_222	1.10726	0.601229		MLPH_337	1.11557	0.561149		MAP3K21_614	1.07731	0.462258
ECT2_367	1.10716	0.380717		PTPN12_435	1.11548	0.441478		CDK13_437439	1.07726	0.30707
SAFB_601604	1.10716	0.392206		CAP1_308	1.11546	0.208447		MCM4_131	1.07726	0.604326
GFPT1_263	1.10715	0.124495		ALKBH5_363	1.11544	0.145622		CBL_669	1.07724	0.696584
SRRM1_614	1.10714	0.326332		AKAP11_1611	1.11543	0.393058		COBLL1_344	1.07711	0.506551
SF3B1_296	1.10712	0.517505		TBC1D4_588;591	1.11539	0.733832		KMT2E_1359	1.07701	0.38324
SPECC1_914	1.10708	0.355589		NUP107_37	1.11536	0.515436		MIOS_766	1.07694	0.411794
NF1_864	1.10678	0.397323		SRRT_26	1.1152	0.377446		VIM_25	1.07693	0.549151
SLX4_884	1.10673	0.236484		MTMR10_769	1.11508	0.30766		AHNAK_1068	1.07676	0.876375
PRAG1_827	1.10667	0.581565		PIKFYVE_48	1.11506	0.446781		KDM5A_1330	1.07675	0.453282
MRC2_1457	1.10666	0.647644		OSBP_379;382	1.11502	0.060139		PTTG1_31	1.07673	0.824975
LMNB2_420	1.10666	0.259967		MAP4K4_852	1.11498	0.337264		CDK17_146	1.07665	0.619034
FAM110B_301	1.1066	0.63072		PIP5K1A_458	1.11486	0.103125		NUP35_73	1.07655	0.508966
ARHGEF12_599	1.10658	0.722413		ASPH_18	1.11484	0.618356		BMS1_552	1.0765	0.748439
GPRC5B_362	1.10646	0.389543		MYCBP2_3478	1.11484	0.584298		PCNX3_496	1.07646	0.714942
MCM3AP_422423	1.10641	0.554291		LSM14A_178;183	1.11472	0.065709		ERC1_41	1.07637	0.419525
TMEM184B_402403	1.10637	0.397663		PALLD_1118;1121	1.1145	0.467209		NUP214_437	1.07637	0.421788
RIC8A_436441	1.10635	0.093019		GRAMD1A_16	1.11448	0.458654		WAPL_459461	1.07636	0.542265
SPEN_1619	1.10633	0.114067		PRRC2C_1249	1.11442	0.522224		NUFIP2_212220	1.07634	0.718725
CSPP1_901	1.1063	0.244429		ITPRID2_1165;1168	1.11438	0.51116		PFKFB2_483	1.07623	0.629821
C2CD2_519	1.10628	0.337854		TMX2_200;211	1.11432	0.177202		MYO6_405	1.07616	0.663756
OSTF1_213	1.10626	0.503361		STRN3_257	1.11429	0.378055		CNP_9	1.07605	0.689297
HNRNPA3_350	1.10617	0.453004		GPRC5B_368	1.11426	0.764803		COPB2_861	1.07601	0.309051
FNBP4_464	1.10615	0.122113		HSP90AA1_476	1.11418	0.6456		TMF1_364	1.07596	0.74595
HNRNPDL_178	1.10608	0.603392		PI4KA_1466	1.11415	0.355561		AFDN_1782	1.07593	0.223587
PSIP1_273275	1.10599	0.091795		MAP1A_2022	1.11415	0.492343		GPATCH8_738740	1.0759	0.274455
RBM25_583	1.10598	0.167529		RRP12_77	1.1141	0.500809		LMNA_404	1.07581	0.605516
LARP7_300	1.10593	0.163389		SLC9A1_602	1.11407	0.229335		DTL_485488	1.07577	0.702221
PTPN12_435	1.10585	0.433344		ATP2B1_1177	1.11396	0.32031		MLLT1_292	1.0757	0.396195
SRRM1_460	1.10584	0.086334		GFPT2_227	1.11383	0.585638		SRRM1_765	1.07567	0.58548
RSL1D1_443	1.1058	0.821274		TWF1_143	1.11378	0.551136		HSPB1_15	1.07564	0.658664
FEN1_349	1.10579	0.817781		PLIN3_130	1.11375	0.745482		RTN3_229	1.07551	0.466168
ZFC3H1_194	1.10567	0.255762		POLR1F_300	1.11354	0.699496		ITPRID2_1134	1.07546	0.671792
LRBA_1118	1.1056	0.238404		MCM3AP_527	1.11352	0.191478		KIF22_543	1.07545	0.728679
TBC1D1_237	1.10551	0.30824		IRF2BP2_71	1.11342	0.336157		NAV1_604	1.0754	0.450442
PPP1R12C_454	1.10549	0.159355		PXN_1023	1.11337	0.576901		NCOR1_999	1.0752	0.607105
CLASP1_562	1.10538	0.389213		REEP3_210	1.11332	0.494125		CTNND1_896	1.07519	0.712674
SRRM2_17621764	1.10531	0.306878		MYCBP2_3424	1.1133	0.565019		GAPDH_184	1.07518	0.704542
EIF4B_207	1.10529	0.644025		PHLDB2_384;387	1.11328	0.245279		FHL2_238	1.07517	0.778267
GPATCH8_1107	1.10522	0.226961		NGEF_606	1.11326	0.407727		PITPNM2_872	1.07511	0.398302
STRIP1_59	1.10517	0.308035		MAP1B_1779;1782	1.11313	0.162641		PIMREG_16	1.07504	0.543209
WRNIP1_65	1.10502	0.255948		SNX1_188	1.11313	0.559857		NYAP2_425	1.07504	0.80074
MYO18A_2041	1.1049	0.211774		SEPTIN7_228	1.11309	0.132958		CCDC137_233	1.07503	0.81113
EIF5B_135137	1.10486	0.051991		PCDH7_1013	1.11305	0.276909		BCAR3_290	1.07502	0.374473
NUFIP2_212	1.10485	0.195199		MTA1_639	1.11295	0.445413		HIVEP2_2130	1.075	0.528017
SLC25A5_42	1.10482	0.500704		RBM34_146	1.1129	0.45545		FAM114A2_145	1.07497	0.652293
MLLT6_258	1.10481	0.2167		EEF2_57;59	1.11289	0.772725		STK11IP_387	1.07484	0.179974
EPHA5_833	1.10476	0.679319		FRYL_1914	1.11289	0.377956		RPRD2_798	1.07484	0.62079
CCDC9_521	1.10473	0.698683		CENPA_17;21	1.11286	0.2022		EHBP1_171174	1.07478	0.490637
CCDC43_139	1.1047	0.300153		MYOF_1915	1.11282	0.209675		SASH1_813	1.0747	0.71814
HACD3_114	1.10457	0.426357		ZC3H13_358;359	1.11281	0.08053		CLN6_31	1.07456	0.617864
PDLIM5_360	1.10457	0.623151		LIMA1_371;374	1.11271	0.612492		C11orf49_298	1.07446	0.730266
DENND4C_1225	1.10455	0.842901		SRSF10_129;131;133	1.11263	0.493527		SLC9A3R1_291	1.07445	0.488481
STRN4_206	1.10451	0.640447		SRSF3_138;140	1.11251	0.126841		XRCC6_305	1.07438	0.277749
MAP1B_1312	1.10443	0.499121		NUMA1_2062	1.11243	0.660971		AHDC1_46	1.07429	0.513121
EIF4ENIF1_670	1.10442	0.737888		WDHD1_1041	1.11235	0.242546		SPECC1_919	1.07417	0.790563
WAPL_77	1.10438	0.159554		SLC16A1_213	1.11232	0.708467		DOCK5_1803	1.07416	0.622707
SRRM2_323	1.10436	0.177334		RB1_811	1.11229	0.244562		HELZ_1163	1.07411	0.627506
SPAG9_348	1.10434	0.45481		SRRT_67	1.11228	0.365056		BCL9L_90	1.0741	0.575802
ACIN1_364	1.10434	0.531542		MAP1A_896;900	1.11227	0.671735		IRF2BP2_71	1.07397	0.449314
SORBS3_530	1.10433	0.644414		POLD3_458	1.11223	0.350036		MAP1A_17971801	1.07395	0.542471
FOXO3_311	1.10431	0.540769		TCF20_1322	1.11223	0.061939		MCM3_668672674	1.07394	0.415942
RABGEF1_132	1.10427	0.30959		TBC1D9B_407	1.11204	0.225566		EPB41L2_87	1.07394	0.791738
AHNAK_691	1.10423	0.801812		UCKL1_539	1.112	0.460808		MAP1A_1762	1.07394	0.308779
DNAJB1_151	1.10411	0.638334		TXLNG_105	1.11186	0.525361		TNKS1BP1_221	1.07391	0.758456
MED14_617	1.10407	0.255175		CDK12_301;303	1.11154	0.412827		SLC12A7_997	1.0739	0.597501
SMARCC2_304306	1.10396	0.109444		RABEP1_407	1.11154	0.435838		FRMD8_21	1.07384	0.731233
ARHGEF10_59	1.10393	0.224154		DIDO1_1662	1.11148	0.236231		MYPN_260	1.07384	0.634337
EMSY_546	1.10393	0.692609		PPP1R18_468	1.11132	0.308809		ABL1_16	1.07383	0.491631
PCM1_68	1.10392	0.565186		USP13_630	1.11121	0.06536		LARP7_337	1.07377	0.622361
WASL_256	1.10389	0.437552		MYO9B_1267;1271	1.11119	0.302588		HNRNPM_481	1.07377	0.869359
HMGN1_25	1.10382	0.799206		MAP1B_1620	1.11107	0.59949		C1orf174_189	1.07373	0.800769
PNISR_211	1.1038	0.174431		FAM171A1_525	1.11101	0.659052		LIMCH1_377	1.0737	0.607463
GPRC5C_326	1.1038	0.848159		SMARCA4_1382	1.11096	0.700879		IFIH1_311	1.07364	0.541401
SRRM2_890892	1.10369	0.484553		TTC39B_120	1.1109	0.775727		ZC3H13_831	1.07361	0.553047
ALKBH5_6469	1.10363	0.150855		UBC_57	1.11089	0.255985		STXBP5_762	1.07359	0.279748
MAP1B_177917821788	1.10359	0.384166		MGA_851	1.11083	0.494427		GRAMD1A_267	1.07358	0.548696
CEP170_1165	1.10357	0.275909		MAP1B_1438	1.11083	0.326405		CAVIN1_118	1.07339	0.73583
FAU_5	1.10354	0.507813		PPP1R12A_408;409	1.11075	0.766269		SRRM2_625627629	1.07335	0.226973
SRRM2_456	1.10341	0.339571		CDC42EP1_121	1.11072	0.229045		SEC16A_1327	1.0733	0.770455
IMPDH2_416	1.10334	0.226072		SRSF10_133	1.11071	0.191979		AHCTF1_1541	1.07326	0.627456
NACAD_1068	1.10317	0.376805		PALB2_660	1.11069	0.531929		MAP1A_504	1.07324	0.714319
EML4_176	1.10314	0.345843		TMX1_270	1.11065	0.243593		CTNND1_264	1.07322	0.721876
KIF1B_1057	1.1031	0.476449		RB1CC1_257	1.11062	0.391758		ARHGEF6_640	1.07319	0.57049
FOXO3_32	1.10299	0.417503		LARP1_647	1.11058	0.634053		MIA3_406407	1.07318	0.310104
ITGA4_1021	1.10286	0.452666		HDLBP_31	1.11057	0.095494		CIC_1188	1.07318	0.678837
NUP98_1772	1.10281	0.417748		SLC35G2_409	1.11037	0.385115		NAV1_797	1.07316	0.872629
APBB1_699	1.10277	0.756334		ERCC6L_1134;1135	1.11027	0.660472		RNF25_450	1.0731	0.798211
RALBP1_461	1.10275	0.488084		HRH1_380	1.11025	0.08711		VIM_51	1.073	0.488824
NCOR1_2184	1.10274	0.307093		RALGAPA1_1366	1.11018	0.35092		MINK1_927	1.07293	0.681942
GPRC5C_383	1.10264	0.617933		FNTA_57	1.11018	0.154345		MREG_213	1.07288	0.633883
DNM1_772774	1.10263	0.420426		ARHGAP23_598	1.11013	0.388801		ARID2_1300	1.07271	0.433868
HECW2_852	1.10262	0.352745		STK11_31	1.11008	0.265711		CHCHD3_50	1.0727	0.498364
MTA3_430	1.10261	0.558728		RASAL2_864	1.11006	0.156447		MCM3_668672	1.07266	0.724162
SEPTIN9_85	1.10259	0.511		CLASP1_562	1.10999	0.380067		UBR5_636	1.07265	0.630224
SLC7A11_11	1.10259	0.803452		PDE4D_806	1.10998	0.530393		DIDO1_1040	1.07261	0.376858
OSBPL3_251265	1.10253	0.414491		GPAT3_68	1.10996	0.461977		CAVIN1_302	1.07251	0.790984
PKP4_214	1.10252	0.523912		CDC42EP1_192	1.10994	0.44336		LAMTOR1_97	1.07238	0.508702
PRKCA_497	1.10231	0.693925		RFC1_108;110	1.10994	0.585859		SOGA1_1005	1.07233	0.659306
CDK12_301303	1.10229	0.349163		SPAG9_217	1.10994	0.75789		MON2_205	1.07233	0.394347
RPS6KA1_380	1.10222	0.457323		OPTN_206	1.10973	0.564184		ANK3_867	1.07231	0.154391
PCNX3_496	1.10221	0.567062		FERMT2_351	1.10964	0.688891		PALS1_84	1.07229	0.722738
OSBP_379	1.10216	0.459533		PHKB_704	1.10962	0.226501		PCM1_93	1.07226	0.707791
WWC1_277	1.10211	0.3801		CSNK1D_382	1.10952	0.637889		SURF2_190195	1.07221	0.548326
NHS_332	1.10205	0.673024		HNRNPA2B1_324	1.10938	0.59651		NUP214_657	1.07206	0.548469
SPATS2L_159	1.10194	0.351227		ARHGAP17_702	1.10932	0.436718		NAV1_1253	1.07205	0.519689
NES_680	1.10192	0.08638		ESF1_657;663	1.10928	0.489771		IQSEC2_9	1.07201	0.557055
TRIP12_1044	1.1019	0.318173		GIPC1_232	1.10909	0.485022		ANKRD11_505	1.072	0.554591
STMN1_46	1.10183	0.278058		C2CD2_511;519	1.10908	0.237115		EHBP1_335	1.07195	0.393923
CYLD_422	1.10182	0.594419		NUP153_633	1.10908	0.13113		AKAP12_696	1.07194	0.656502
NCAPG_674	1.10174	0.164617		AHNAK_5077	1.10899	0.626719		NT5C2_529	1.07181	0.531242
TNKS1BP1_836	1.10174	0.702922		BUD13_248	1.10896	0.103895		MIS18BP1_1116	1.07181	0.592944
INF2_351	1.10171	0.371984		CEP170_446	1.10871	0.577861		SLC25A46_35	1.0718	0.661369
CDC42BPA_1654	1.10166	0.628461		GPATCH11_141	1.10864	0.57382		HNRNPA2B1_259	1.0718	0.835722
SEC31A_527	1.10161	0.173926		SCARB1_474	1.10864	0.766758		CRYBG3_658	1.07175	0.728965
TNS3_811	1.10154	0.762537		EPS15L1_793	1.10862	0.171934		IL6ST_783	1.07171	0.210944
FNBP4_116	1.10145	0.067368		CDK13_870	1.10861	0.15899		PBK_59	1.07168	0.807374
GTF2I_103	1.10141	0.44973		BAZ1B_161	1.10856	0.46083		MTPN_31	1.07154	0.319061
NR3C1_47	1.10135	0.624699		CRELD2_70	1.10849	0.435261		H1-3_37	1.07154	0.711291
ZRANB2_188	1.1013	0.056088		ITPR3_916	1.10848	0.241011		COBLL1_356	1.07153	0.679171
SRRM1_664	1.1013	0.21521		FCHO2_403	1.10823	0.318461		MLPH_314	1.07151	0.748019
ERC1_1721	1.10127	0.630264		POLR1A_1429	1.10802	0.494925		SNX5_22	1.0715	0.341488
SH2B3_150	1.10125	0.417569		DDX42_96	1.10797	0.499489		MAP1B_541	1.07135	0.544808
CAMK2D_337	1.10118	0.525854		CTNND1_322;325	1.10782	0.43112		FBXO28_344	1.07129	0.652918
SRRM1_752	1.10106	0.25366		USP5_623	1.10781	0.737264		ANLN_642	1.0712	0.84745
LAS1L_238	1.10101	0.358351		PPP1R12A_995	1.1078	0.058641		MAST2_148	1.07112	0.521922
MATR3_150	1.10101	0.246843		KMT2C_1493	1.10767	0.130183		PARP4_1507	1.07111	0.610572
TACC2_2514	1.10096	0.459671		MPZL1_260	1.10763	0.81472		PDGFRB_1104	1.07109	0.866003
FLNB_2465	1.10096	0.095296		BRD8_387	1.10756	0.385115		POU3F3_393	1.07098	0.838157
ERAL1_173	1.10094	0.209511		PRPF4B_277	1.10744	0.057825		STK11IP_482	1.07097	0.665105
FBXO4_12	1.10073	0.588088		SIK2_534	1.10737	0.253564		GAS2L3_518	1.07092	0.772869
LARP6_56	1.1007	0.457814		MYO5A_1652	1.10735	0.48009		VIM_56	1.07057	0.577887
MYO9B_1972	1.10065	0.561087		MAP1A_2056	1.10731	0.32593		PAK2_20	1.07057	0.766817
RRP8_104106	1.10063	0.441764		BCR_1049	1.1073	0.481279		CASP2_340	1.07056	0.654445
PSIP1_129	1.10061	0.438215		APC_2830	1.10724	0.556589		NUMBL_263	1.07056	0.412747
CEP97_545	1.1005	0.792858		SLC7A11_9	1.10723	0.799605		MORC3_560	1.0705	0.70677
SETD2_614	1.10034	0.463154		VPS50_561	1.10722	0.464732		TOP2B_1613	1.07048	0.60187
CMC2_89	1.10029	0.443018		FGD1_141	1.10718	0.596023		ZC3H8_59	1.07046	0.719648
UHRF1BP1L_953	1.10028	0.307457		TJP2_192;196	1.10713	0.636932		NASP_421	1.07045	0.406902
ROCK1_1341	1.10027	0.579954		TRMT1_625	1.10712	0.595862		NXF1_564	1.07042	0.653719
TUBA1B_340	1.10023	0.357726		NQO1_82	1.10708	0.332992		DAB2_723	1.07012	0.807294
AKT2_309	1.10018	0.837269		TAF12_51	1.10695	0.205861		WASHC2A_1114	1.07005	0.590181
MAP4_524	1.10017	0.623319		TANC2_1560	1.10692	0.139517		CCDC61_334336	1.07004	0.541794
PARD3_852	1.10016	0.071017		ABCF1_105;108;109	1.10692	0.105546		ARHGEF2_886	1.06989	0.629541
AMFR_523	1.10015	0.447471		EBAG9_36	1.10688	0.204456		KIAA1522_161	1.06986	0.141883
PRAG1_696	1.10014	0.295895		SLC7A11_8	1.10684	0.71978		SRSF9_193195	1.06973	0.839907
NIBAN2_692696	1.10012	0.662335		CSNK1E_389	1.10678	0.501725		OSBPL3_251265	1.06973	0.591616
NEDD4_279	1.09998	0.427783		TOMM20_135	1.10667	0.448492		HUWE1_1928	1.06972	0.407681
R3HDM2_263	1.09995	0.387429		PSMA2_14	1.10663	0.291251		NPHP4_481	1.06971	0.642737
MATR3_766	1.09992	0.571148		LRRC1_480	1.1066	0.385568		ANKRD11_609	1.06966	0.457999
MYH9_1943	1.09989	0.395686		STIM2_609	1.10653	0.284846		IGFBP5_125	1.06962	0.620683
ITPRID2_92	1.09988	0.365706		MFAP1_52;53	1.10652	0.155945		PHF8_857	1.06957	0.582636
SYMPK_1259	1.09978	0.862246		LIMA1_698	1.1065	0.492059		NAF1_315	1.06939	0.546757
RASSF8_387	1.09978	0.271128		DST_4179	1.10638	0.274617		PHF8_1021	1.06938	0.549123
CNP_9	1.09978	0.476487		PLEKHG3_485	1.10634	0.288237		TSC2_1254	1.06937	0.787614
RFFL_240	1.09976	0.588433		KMT2D_1604	1.10628	0.268949		DGKH_56	1.06934	0.620795
ERGIC3_116	1.09975	0.590423		PRRC2B_740	1.10624	0.306887		PRPSAP1_215	1.06929	0.442781
MAP1B_14381443	1.09967	0.327872		TGFB1I1_143	1.10624	0.110771		IARS1_1047	1.06918	0.538644
TRA2A_8688	1.09947	0.323868		KPNA3_56;60	1.1062	0.467488		ACIN1_976	1.06916	0.49359
AFF4_703	1.09947	0.185619		PHF20L1_340;341	1.10615	0.368345		TRPT1_240	1.06912	0.591272
TNRC18_1540	1.09945	0.359545		REXO1_422	1.10609	0.515487		PRR11_355	1.06901	0.77303
MAP1B_1389	1.09945	0.558663		CAVIN1_302	1.10606	0.649754		SUCO_1073	1.069	0.442371
HELZ_1126	1.09943	0.335015		DCP1A_539	1.106	0.432061		VIM_49	1.06898	0.662246
LIMK1_310	1.09939	0.548755		CENPL_39	1.106	0.271529		KIAA1109_1305	1.06891	0.282278
YAP1_94	1.0993	0.68694		PCM1_1757;1760	1.10599	0.560383		ANKLE2_662	1.06889	0.632615
SASH1_813	1.09926	0.66829		COBLL1_947	1.10593	0.220649		NUP153_1463	1.06888	0.629734
EGFR_1166	1.09922	0.712114		SPECC1_914	1.10586	0.229275		ZNF800_336	1.06886	0.558848
LEO1_658	1.09919	0.452823		DOCK7_432	1.10582	0.355502		MYSM1_110	1.06885	0.462646
SHROOM1_224	1.09919	0.149173		HAUS8_21	1.10582	0.642037		ZCRB1_210216	1.06882	0.443501
MYO18A_1970	1.09914	0.170481		IRF3_175	1.10581	0.504037		AHNAK_4995	1.0688	0.875212
SOGA1_1005	1.09914	0.37255		FOXK1_213	1.10572	0.220735		CENPC_384	1.06879	0.419898
MPRIP_1016	1.09912	0.364849		TNRC18_1136	1.10567	0.325889		RAD18_99	1.06873	0.730489
ZC3H13_875	1.09908	0.438631		RIPK1_320	1.10559	0.308798		KDM5C_301	1.06857	0.409356
TOP2B_14001424	1.09904	0.315284		ZC3H14_515	1.10524	0.06001		NOP2_185	1.06857	0.494532
MYO1C_736	1.09898	0.424071		PKP2_132	1.10513	0.552634		SEC24A_363	1.06854	0.449872
ACIN1_478	1.09894	0.340381		NKAP_9	1.105	0.533745		POLR2M_10	1.06853	0.301954
SH3GL1_288	1.09892	0.717262		TSC22D4_279	1.10495	0.574665		SEPTIN2_218	1.0685	0.5976
SRRM2_351353	1.09889	0.424088		KIAA1671_1019	1.10493	0.41135		NOTCH2_1804	1.06839	0.696554
FKBP15_11621164	1.09881	0.356533		ATXN7_840	1.1049	0.505907		MKI67_1167	1.06837	0.855067
FUBP3_76	1.09881	0.77317		SLC41A3_13	1.10484	0.152862		ZFYVE19_144	1.06824	0.831031
DDX3X_62	1.09875	0.527253		FMNL2_171	1.10483	0.054445		HSPA9_162	1.06821	0.595577
SHARPIN_131	1.09843	0.475998		_287	1.10475	0.308755		THRAP3_468	1.06818	0.633856
CRYBG3_931	1.09842	0.321723		FLNC_2624	1.1047	0.337866		PHLDB2_384	1.06811	0.808348
SYNRG_580	1.09838	0.452505		CDK12_893	1.10468	0.377498		SRRM2_2104	1.06805	0.316244
VCP_13	1.09836	0.514615		AHNAK_3360	1.10456	0.663274		CARMIL1_1067	1.06801	0.735142
EIF4B_18	1.09829	0.681162		CHAMP1_286	1.10453	0.28448		AHNAK_574557465749	1.06788	0.566679
R3HDM1_262	1.09827	0.061334		WIPF1_342	1.10448	0.642892		XRCC1_453	1.0677	0.354278
ZC3H13_1033	1.09819	0.233494		ZNF318_89;91	1.10435	0.469909		TRIO_2492	1.06766	0.91377
TP53BP1_1114	1.09809	0.122571		TRIP12_1322;1329	1.10433	0.529281		LARP1_849	1.0676	0.7515
P3H1_706	1.09809	0.708698		RELL1_249	1.10432	0.409147		SMARCC1_328	1.06754	0.520374
ARHGAP5_981992	1.0979	0.374043		RCN1_80	1.10427	0.79499		PEA15_116	1.06742	0.589434
PJA1_70	1.09789	0.296472		NCOR1_224	1.10425	0.197381		AHNAK_58245830	1.06737	0.909101
NCAPD2_13301333	1.09789	0.613177		TYRO3_466	1.10413	0.629338		ARHGAP5_981992	1.06734	0.611716
PCDH7_1013	1.09788	0.368065		MAP1A_2182	1.10403	0.407639		CTNNB1_675	1.06727	0.66934
VCL_721	1.09788	0.27297		UIMC1_44;46	1.1037	0.141528		VIM_22	1.06726	0.666021
PSMD2_16	1.09773	0.624906		CCNB2_77	1.10361	0.764251		ATP2B4_13	1.06715	0.76195
ARHGEF40_1513	1.09771	0.604212		ATXN2L_634	1.10356	0.383921		TBC1D23_520	1.06711	0.895879
LARP7_337338	1.09768	0.141484		SLC9A1_703	1.10354	0.778475		BTRC_127	1.06703	0.371297
TWF1_143	1.09759	0.591476		FAM133B_82	1.10351	0.625419		NOLC1_698	1.067	0.473306
ZNF318_173	1.09751	0.14343		TXNDC9_187	1.10349	0.513251		NOB1_404	1.06698	0.789091
CAV1_14	1.09744	0.732918		BNIP2_114	1.10348	0.415679		MACO1_305	1.06691	0.631578
PDS5B_13791383	1.09741	0.359718		ABLIM3_372;373	1.10347	0.647358		ATN1_669	1.06686	0.70011
ATG2B_255	1.09741	0.271982		PPP1R12C_454	1.10341	0.149603		DPYSL3_518	1.06677	0.734398
MYO18A_20412043	1.09729	0.441938		MXRA7_128	1.10304	0.476341		ANAPC1_518	1.06675	0.724742
IWS1_363365	1.09729	0.767849		MPHOSPH8_319	1.10302	0.188252		DPYSL2_518	1.0667	0.703654
NAB2_162	1.09728	0.350697		HECW2_852	1.10299	0.09027		GALNT11_82	1.06651	0.683071
ARHGAP23_437	1.0972	0.631151		SH2B3_150	1.10296	0.431021		WDR24_470	1.0664	0.772521
CFL1_41	1.09717	0.256024		ENAH_369	1.10288	0.170899		ALS2_483	1.06638	0.69287
AP1AR_186	1.09714	0.611425		RPS6_240	1.10278	0.814414		STK17A_13	1.06632	0.559528
TRRAP_2077	1.09712	0.252176		EIF4G1_1194	1.10275	0.484806		STRN4_206	1.06631	0.726124
LARP1B_343	1.09712	0.720523		RGS14_218	1.10273	0.052397		SCAF1_9921001	1.06629	0.457778
AFDN_1799	1.0971	0.624172		HELZ_1780	1.10273	0.268662		RBIS_19	1.06623	0.803692
ABCF1_105108109	1.09708	0.071915		DTL_490	1.10244	0.794614		ARID1A_363	1.06617	0.166025
DBNL_178	1.09702	0.816433		HELZ_1163	1.10242	0.460131		TRA2B_264270	1.06614	0.641549
MICAL3_1134	1.09701	0.3386		TNKS1BP1_836	1.10241	0.707004		SMC2_574	1.06613	0.586602
MPRIP_619	1.09701	0.357999		EIF5B_498;511	1.10236	0.428208		GRN_435	1.06609	0.8786
SCRN2_52	1.09699	0.688857		KTN1_153	1.10229	0.160295		ICE1_1903	1.06601	0.563792
SMCR8_417	1.09695	0.361486		TRIM28_473	1.10223	0.449024		EGFR_1064	1.06601	0.447382
RALBP1_463	1.0969	0.211594		BAZ2A_1397	1.10222	0.359599		NCOA6_2043	1.06599	0.742591
NIBAN2_691696	1.09678	0.661846		SEC16A_2295	1.10212	0.664309		UHRF1_91	1.06599	0.715635
UBR5_2486	1.09674	0.437665		PRR12_1561;1568	1.10209	0.266242		AKAP11_12401242	1.06591	0.746525
INF2_1192	1.09671	0.663843		DGCR8_271;275	1.10207	0.616568		MARK2_400	1.06587	0.707185
MIS18BP1_1116	1.0967	0.353321		CAST_289	1.10205	0.094694		MAGI3_1450	1.06584	0.403046
METTL22_40	1.0967	0.726431		HNRNPR_252	1.10196	0.097423		TBC1D5_522	1.06574	0.704914
FCHO2_387	1.09661	0.628252		ATRX_890	1.10196	0.447393		SQSTM1_249	1.06574	0.756875
MAP4_524527	1.09661	0.606244		EIF4G1_1092	1.10195	0.535017		SPTBN1_2358	1.06574	0.87407
PBXIP1_469	1.09658	0.767678		PPP1R12A_871	1.10178	0.392534		PARP4_333	1.06569	0.455264
RCAN1_163167	1.09657	0.387705		PSD3_289	1.10173	0.592778		PPP3CC_483	1.06558	0.792941
TJAP1_300	1.09648	0.604566		NF1_2829	1.1017	0.532667		HJURP_486	1.06554	0.582201
AFAP1_342343	1.09641	0.362985		KIAA1671_951	1.10154	0.525629		ARHGEF40_1408	1.06551	0.82974
SRSF3_108	1.09641	0.522928		ZDHHC5_432	1.10143	0.259405		DOCK7_1383	1.0655	0.268414
IRF2BPL_657659	1.09636	0.105292		MAP1A_2451	1.10123	0.567241		PPME1_25	1.06541	0.818076
BRD8_387	1.09634	0.511142		NCOR1_2184	1.10122	0.139401		SRRM2_12181219	1.06535	0.781364
SUCO_1226	1.0963	0.59095		RAB7A_72	1.10105	0.213548		GALNT5_70	1.06535	0.853039
UIMC1_4446	1.0963	0.144761		NCOR1_1373	1.10097	0.710039		RANBP2_2741	1.06517	0.73122
CRELD2_70	1.09627	0.26035		DNAJB1_151	1.10095	0.639583		PTGES3_148151	1.06513	0.798601
AKAP6_1653	1.09627	0.531635		BIN3_248	1.10091	0.553041		KIAA0754_666	1.06512	0.504875
AKAP13_16421645	1.09626	0.657497		MSL3_400	1.10089	0.666357		MYCBP2_3424	1.06512	0.66689
GPR39_396	1.09625	0.245222		SMARCC2_304	1.10087	0.553079		MRTFB_921	1.06502	0.616189
RRBP1_1277	1.0962	0.083967		CLIP1_195;200;204	1.10072	0.411839		USP11_648	1.065	0.821292
PIKFYVE_1526	1.09614	0.652663		BAG3_275	1.10064	0.350007		DIDO1_1662	1.06488	0.698185
PSMD3_47	1.096	0.468481		SGTA_301;305	1.10064	0.461705		RELCH_180	1.06473	0.582773
MINK1_601	1.09599	0.450678		CAVIN2_241	1.10056	0.531711		MAP4_375	1.06472	0.472145
TRIP11_1891	1.09598	0.363922		DMAP1_454	1.10047	0.295639		MSH6_309	1.0647	0.656948
NDE1_231	1.09593	0.690494		RASSF1_207	1.10044	0.202089		WASL_256	1.06466	0.718783
GIT1_410	1.09587	0.346351		PARD3_1262	1.10026	0.499617		ZEB1_583	1.06464	0.41831
[truncated: 7,920 more rows]

[truncated: 1 more sheets: Pathway analysis Fig 7E]
